# Supplementary material for: Pilin antigenic variants impact gonococcal lifestyle and antibiotic tolerance by modulating interbacterial forces
Source: PLoS Biol. 2025 Jan 30;23(1):e3003022. doi: 10.1371/journal.pbio.3003022 (PMC11813099; doi:10.1371/journal.pbio.3003022)
Supplement: S1 Data — The data sheet contains the data used for generating Figs 3B, 5C,D, 6A, 7, and Figs iv, v, vi, vii, ix, xi, and xii in S1 Text and additional micrographs for Figs 3C, 4, and 5E. (XLSX) [file pbio.3003022.s002.xlsx]

## Sheet: Fig. 3
Rupture forces [pN]
		all rupture events								rupture forces within linear regime
		wt*	wtpilE24	wtpilE17	wtpilE32					wt*	wtpilE24	wtpilE17	wtpilE32				wt*	wtpilE24	wtpilE17	wtpilE32
		77.0868	12.7677	1.71009	5.71464					77.0868	12.7677	1.71009	5.71464			mean force [pN]	40.9778	38.33	3.76	6.09
		74.3494	21.0695	4.64269	1.82108					74.3494	21.0695	4.64269	1.82108			se [pN]	0.893551	0.975068	0.137779	0.309436
		20.6955	21.1096	5.39553	2.2993					20.6955	21.1096	5.39553	2.2993			N cells pairs	71	59	30	54
		58.1062	7.61612	6.11371	3.51031					58.1062	7.61612	6.11371	3.51031			N rupture_events	589	496	220	178
		77.0946	30.4974	1.94918	1.25127					77.0946	30.4974	1.94918	1.25127			pvalues compared to wt* data (KS test)		0.1179	8.7301e-135	7.3831e-89
		37.8552	61.1976	1.22217	2.20742					37.8552	61.1976	1.22217	2.20742
		64.3999	20.748	5.87592	11.4664					64.3999	20.748	5.87592	11.4664
		88.2494	8.79239	6.00306	2.76126					39.9728	8.79239	6.00306	2.76126
		39.9728	95.4204	4.45748	2.05084					71.1222	28.2177	4.45748	2.05084			se: standard error of the mean of N rupture events
		102.434	104.469	1.156	1.27853					17.3378	14.5367	1.156	1.27853
		71.1222	28.2177	5.6992	1.70832					24.2261	23.3846	5.6992	1.70832
		17.3378	14.5367	4.76535	4.71948					30.8956	33.276	4.76535	4.71948
		24.2261	23.3846	6.78627	2.77641					79.9084	78.7113	6.78627	2.77641
		30.8956	33.276	3.55924	2.11183					72.2289	62.8472	3.55924	2.11183
		79.9084	78.7113	1.7943	1.49256					11.1571	61.2066	1.7943	1.49256
		94.3064	62.8472	4.69164	8.52972					12.9031	36.7775	4.69164	8.52972
		72.2289	61.2066	2.22669	8.8993					52.261	18.8406	2.22669	8.8993
		93.3683	36.7775	2.60213	3.67711					38.8873	19.1572	2.60213	3.67711
		11.1571	18.8406	7.43455	4.28287					37.2424	23.5785	7.43455	4.28287
		107.274	19.1572	3.85867	5.89286					14.2692	18.1616	3.85867	5.89286
		12.9031	23.5785	3.27566	5.51467					16.7754	29.7202	3.27566	5.51467
		52.261	18.1616	1.16602	3.72456					51.5915	14.786	1.16602	3.72456
		97.0935	29.7202	1.48312	5.74757					75.5567	32.9167	1.48312	5.74757
		38.8873	14.786	0.623629	15.0794					41.8653	22.1512	0.623629	15.0794
		37.2424	32.9167	1.77768	11.0119					65.0309	51.6584	1.77768	11.0119
		14.2692	22.1512	2.35956	4.2641					64.8257	36.9584	2.35956	4.2641
		16.7754	94.9542	1.98103	2.53084					52.3753	17.4608	1.98103	2.53084
		51.5915	51.6584	0.985979	1.4694					7.29558	17.6257	0.985979	1.4694
		75.5567	36.9584	1.29995	1.53019					27.6883	35.7805	1.29995	1.53019
		41.8653	17.4608	6.47947	8.75623					59.8049	19.9116	6.47947	8.75623
		65.0309	17.6257	6.9258	12.0664					24.6216	33.0219	6.9258	12.0664
		64.8257	35.7805	3.7251	10.6121					50.3881	8.97699	3.7251	10.6121
		85.2037	19.9116	3.54381	10.664					76.1692	9.17548	3.54381	10.664
		52.3753	33.0219	4.46209	7.86145					39.2498	79.2047	4.46209	7.86145
		7.29558	8.97699	6.18712	0.849635					36.3631	37.9358	6.18712	0.849635
		27.6883	9.17548	6.14534	6.72635					22.2172	14.2266	6.14534	6.72635
		59.8049	79.2047	4.97568	4.80522					7.44644	51.5278	4.97568	4.80522
		24.6216	37.9358	2.50563	1.89736					16.5053	77.4994	2.50563	1.89736
		50.3881	14.2266	1.95975	5.3382					42.7337	50.9319	1.95975	5.3382
		76.1692	51.5278	6.85805	5.95196					70.6562	78.7095	6.85805	5.95196
		80.6349	77.4994	4.44525	2.88234					74.7719	54.701	4.44525	2.88234
		39.2498	50.9319	3.44582	14.7439					17.9435	77.4426	3.44582	14.7439
		36.3631	78.7095	2.59982	9.18172					42.7464	46.3291	2.59982	9.18172
		22.2172	54.701	1.30311	13.937					8.94858	74.4151	1.30311	13.937
		7.44644	77.4426	4.28995	12.9154					43.1145	11.0074	4.28995	12.9154
		16.5053	46.3291	6.02768	15.1474					28.8599	19.6495	6.02768	15.1474
		42.7337	74.4151	5.09088	11.4279					46.0085	42.3992	5.09088	11.4279
		70.6562	11.0074	4.69651	7.44816					10.2533	25.902	4.69651	7.44816
		92.4435	19.6495	6.35021	2.25629					30.8326	14.2464	6.35021	2.25629
		74.7719	42.3992	4.90815	12.5967					38.5753	14.3626	4.90815	12.5967
		116.538	25.902	2.95211	12.0947					13.275	20.7339	2.95211	12.0947
		17.9435	14.2464	5.56051	1.56474					78.3778	32.0038	5.56051	1.56474
		42.7464	14.3626	5.59884	2.14214					54.5414	12.116	5.59884	2.14214
		8.94858	20.7339	2.79038	3.85979					27.2875	48.7711	2.79038	3.85979
		43.1145	32.0038	3.53786	2.98635					31.851	43.4813	3.53786	2.98635
		28.8599	12.116	5.84546	11.3042					40.0567	38.2996	5.84546	11.3042
		46.0085	91.7925	3.99466	2.38458					65.2188	50.3368	3.99466	2.38458
		10.2533	82.5962	3.44581	2.09617					16.8676	40.4541	3.44581	2.09617
		30.8326	48.7711	1.33067	3.83023					11.974	34.6113	1.33067	3.83023
		89.6303	43.4813	7.09996	0.841679					4.6269	53.1829	7.09996	0.841679
		38.5753	38.2996	2.89644	2.43609					16.4808	18.5372	2.89644	2.43609
		13.275	50.3368	6.43169	1.33926					14.8604	56.2735	6.43169	1.33926
		78.3778	40.4541	4.43684	2.43019					14.9985	74.1246	4.43684	2.43019
		54.5414	34.6113	6.98131	13.5861					25.7753	28.2609	6.98131	13.5861
		27.2875	53.1829	6.40515	11.2636					27.734	22.3417	6.40515	11.2636
		31.851	18.5372	4.96336	10.9771					59.4442	19.7956	4.96336	10.9771
		40.0567	56.2735	1.83503	11.2343					60.3401	16.7764	1.83503	11.2343
		65.2188	96.5976	2.27944	12.1329					43.7445	41.1327	2.27944	12.1329
		16.8676	74.1246	4.68679	1.18345					70.5178	33.1165	4.68679	1.18345
		11.974	28.2609	1.33761	1.55474					58.5427	51.4913	1.33761	1.55474
		4.6269	22.3417	7.76683	11.4207					50.6289	62.1389	7.76683	11.4207
		16.4808	19.7956	7.03288	2.74228					44.4114	48.5261	7.03288	2.74228
		14.8604	16.7764	7.0091	1.83153					65.3651	78.2547	7.0091	1.83153
		14.9985	41.1327	6.47096	2.65823					9.63276	25.0981	6.47096	2.65823
		25.7753	33.1165	7.77953	4.59309					61.0574	24.9363	7.77953	4.59309
		27.734	51.4913	3.06213	3.3909					16.3436	65.7525	3.06213	3.3909
		59.4442	62.1389	6.41112	3.98496					22.9646	54.5701	6.41112	3.98496
		60.3401	48.5261	6.57538	2.45364					59.6364	54.7831	6.57538	2.45364
		43.7445	91.0843	5.9056	1.7449					65.1541	19.529	5.9056	1.7449
		87.1805	78.2547	5.87191	1.47748					72.1403	26.999	5.87191	1.47748
		89.9606	25.0981	4.99064	3.99192					67.974	60.1561	4.99064	3.99192
		70.5178	24.9363	6.34933	1.07842					45.7492	33.2402	6.34933	1.07842
		58.5427	65.7525	6.12813	2.49697					56.2239	13.4361	6.12813	2.49697
		50.6289	90.4721	5.54667	1.45207					42.5157	54.317	5.54667	1.45207
		44.4114	98.6392	6.25551	3.91789					15.7172	20.3981	6.25551	3.91789
		65.3651	81.2858	6.82479	5.69747					60.7655	7.28101	6.82479	5.69747
		9.63276	54.5701	4.89657	8.83085					59.3979	34.0475	4.89657	8.83085
		61.0574	92.626	3.41353	5.12247					68.7218	47.0267	3.41353	5.12247
		96.7704	54.7831	2.38578	3.635					78.7565	40.6061	2.38578	3.635
		16.3436	19.529	3.21815	11.3058					60.3542	18.0043	3.21815	11.3058
		22.9646	26.999	6.34885	3.11029					60.0218	32.1204	6.34885	3.11029
		59.6364	60.1561	6.09813	3.12241					59.8792	25.8973	6.09813	3.12241
		65.1541	33.2402	7.02136	3.40875					70.8928	9.80468	7.02136	3.40875
		72.1403	13.4361	6.07898	3.88141					55.4722	8.71339	6.07898	3.88141
		101.547	54.317	6.19263	12.1716					59.0535	23.7106	6.19263	12.1716
		67.974	20.3981	3.81229	3.8135					71.2957	28.9154	3.81229	3.8135
		45.7492	7.28101	4.03443	2.05301					77.7702	11.8541	4.03443	2.05301
		56.2239	34.0475	6.2001	7.89739					75.7196	14.7125	6.2001	7.89739
		42.5157	47.0267	5.1556	2.43278					47.0568	28.6099	5.1556	2.43278
		15.7172	40.6061	7.05181	3.29264					69.0189	18.1163	7.05181	3.29264
		60.7655	18.0043	7.25114	12.3833					58.3591	25.1719	7.25114	12.3833
		59.3979	32.1204	5.46502	5.47674					37.9512	19.1852	5.46502	5.47674
		68.7218	25.8973	6.37035	7.87015					11.3555	11.6784	6.37035	7.87015
		78.7565	9.80468	6.28823	9.65543					15.2199	27.7591	6.28823	9.65543
		94.7473	8.71339	5.75493	1.83688					66.1653	12.7047	5.75493	1.83688
		60.3542	23.7106	7.01018	2.1269					59.5209	11.8679	7.01018	2.1269
		81.5399	28.9154	7.35198	0.920422					36.3702	21.3448	7.35198	0.920422
		81.1292	11.8541	5.02487	3.65045					41.4652	16.8493	5.02487	3.65045
		60.0218	14.7125	5.71036	4.27574					16.5432	17.611	5.71036	4.27574
		59.8792	28.6099	6.63686	6.53541					17.5168	23.2747	6.63686	6.53541
		80.759	18.1163	6.60945	5.99504					20.0647	9.98601	6.60945	5.99504
		70.8928	25.1719	2.36834	1.29458					22.7756	21.4164	2.36834	1.29458
		55.4722	19.1852	2.27145	4.08836					30.6232	64.2115	2.27145	4.08836
		59.0535	11.6784	1.17962	6.83698					18.8618	66.0695	1.17962	6.83698
		71.2957	27.7591	2.87655	5.83014					20.9806	70.5023	2.87655	5.83014
		77.7702	12.7047	1.44335	13.2347					14.4986	19.4625	1.44335	13.2347
		75.7196	11.8679	1.55615	2.9619					8.81735	24.1266	1.55615	2.9619
		47.0568	21.3448	1.93015	2.20558					31.8212	22.9998	1.93015	2.20558
		69.0189	16.8493	1.95207	4.20869					54.545	33.9736	1.95207	4.20869
		58.3591	17.611	5.06691	7.56604					26.0435	60.0918	5.06691	7.56604
		37.9512	23.2747	4.11219	6.9456					22.8602	19.4932	4.11219	6.9456
		11.3555	9.98601	2.0992	1.59091					13.3112	24.3823	2.0992	1.59091
		15.2199	21.4164	2.30714	7.10162					15.6605	31.4739	2.30714	7.10162
		93.4964	64.2115	0.991495	6.5447					50.2111	32.447	0.991495	6.5447
		90.3213	66.0695	1.49169	12.2755					30.1005	33.3916	1.49169	12.2755
		66.1653	70.5023	1.04906	2.9317					14.4103	7.04505	1.04906	2.9317
		59.5209	19.4625	1.14791	10.5769					34.7189	6.20852	1.14791	10.5769
		112.291	24.1266	1.90044	1.71914					36.9441	41.0406	1.90044	1.71914
		36.3702	22.9998	1.81803	11.8961					57.5885	21.7727	1.81803	11.8961
		41.4652	33.9736	1.12392	2.70567					72.4844	59.0446	1.12392	2.70567
		16.5432	60.0918	1.5914	3.07837					33.5266	57.0158	1.5914	3.07837
		17.5168	19.4932	0.676765	5.72205					6.76484	31.4695	0.676765	5.72205
		115.725	24.3823	5.7505	1.76986					17.9986	56.3157	5.7505	1.76986
		100	31.4739	4.6484	4.03374					27.0624	65.4538	4.6484	4.03374
		20.0647	91.3271	1.96193	5.65438					71.6	68.4029	1.96193	5.65438
		22.7756	32.447	1.21057	5.90689					68.4155	46.5591	1.21057	5.90689
		30.6232	33.3916	1.30737	12.6341					33.632	71.3065	1.30737	12.6341
		18.8618	7.04505	1.79188	10.1393					24.6327	15.0426	1.79188	10.1393
		105.033	6.20852	1.7864	12.6366					76.3462	23.6189	1.7864	12.6366
		99.8438	41.0406	1.28671	6.4644					20.1053	5.75667	1.28671	6.4644
		20.9806	21.7727	3.07298	11.7497					29.3808	11.4534	3.07298	11.7497
		14.4986	59.0446	1.0147	4.55815					25.3709	13.9543	1.0147	4.55815
		8.81735	57.0158	3.8015	14.3528					18.0375	73.7582	3.8015	14.3528
		31.8212	31.4695	2.51436	7.38658					61.7369	74.6291	2.51436	7.38658
		54.545	121.369	1.32952	11.3123					54.1217	12.1066	1.32952	11.3123
		26.0435	56.3157	2.28997	3.02397					29.6904	17.8861	2.28997	3.02397
		22.8602	65.4538	1.80026	12.131					29.4066	74.2627	1.80026	12.131
		13.3112	68.4029	2.11213	10.4751					31.4916	23.5762	2.11213	10.4751
		15.6605	46.5591	1.54717	10.9314					20.9631	46.6004	1.54717	10.9314
		50.2111	71.3065	1.81786	9.95013					39.0359	69.9908	1.81786	9.95013
		30.1005	15.0426	1.50816	12.0086					38.2756	32.8376	1.50816	12.0086
		14.4103	23.6189	1.53141	11.4627					54.5252	50.3835	1.53141	11.4627
		34.7189	5.75667	2.86258	8.03215					49.1801	12.0314	2.86258	8.03215
		36.9441	11.4534	1.56688	8.96989					28.3348	42.3645	1.56688	8.96989
		57.5885	98.8956	2.0104	12.6863					63.3103	20.8281	2.0104	12.6863
		72.4844	13.9543	3.91586	3.83056					46.9478	69.0667	3.91586	3.83056
		33.5266	73.7582	1.92422	12.0788					13.8948	47.2228	1.92422	12.0788
		6.76484	74.6291	2.12967	2.09956					11.4822	71.9702	2.12967	2.09956
		17.9986	12.1066	1.95873	12.6783					32.5145	15.7063	1.95873	12.6783
		27.0624	17.8861	1.10901	12.2279					25.8253	24.2826	1.10901	12.2279
		71.6	74.2627	3.75257	1.89792					14.1852	12.1171	3.75257	1.89792
		68.4155	91.5474	1.14956	12.4738					23.9658	75.2371	1.14956	12.4738
		33.632	23.5762	3.79242	7.74522					36.4878	78.6251	3.79242	7.74522
		91.9472	46.6004	1.81753	12.6669					51.9594	12.7702	1.81753	12.6669
		24.6327	69.9908	3.81272	7.05666					11.9052	16.2639	3.81272	7.05666
		81.8424	32.8376	3.73058	3.34964					8.37379	68.7101	3.73058	3.34964
		76.3462	50.3835	3.88329	4.92421					35.747	24.2398	3.88329	4.92421
		20.1053	12.0314	0.992391	2.23756					19.4078	47.2639	0.992391	2.23756
		29.3808	42.3645	3.86063	1.08865					63.0413	67.1149	3.86063	1.08865
		25.3709	20.8281	3.00631	10.9387					7.79825	28.8951	3.00631	10.9387
		18.0375	69.0667	1.92487	2.34863					11.6629	51.0469	1.92487	2.34863
		61.7369	47.2228	3.40113	9.50419					50.0289	12.6947	3.40113	9.50419
		54.1217	71.9702	0.873494	1.4816					46.2397	43.0278	0.873494	1.4816
		29.6904	15.7063	1.35651	2.23046					50.1217	21.4914	1.35651	2.23046
		29.4066	24.2826	1.37105	2.70565					33.2926	72.5352	1.37105	2.70565
		31.4916	12.1171	2.15535	9.76179					55.2108	19.3589	2.15535	9.76179
		84.1343	95.7397	1.62754	7.81641					63.5569	8.1561	1.62754	7.81641
		88.2929	75.2371	2.79184	3.52245					61.6682	53.5926	2.79184	3.52245
		90.6515	78.6251	1.19817						54.7022	46.979	1.19817
		20.9631	12.7702	0.939724						48.8541	24.1928	0.939724
		39.0359	16.2639	1.84151						18.8535	20.4829	1.84151
		38.2756	68.7101	0.77372						30.0636	28.1117	0.77372
		86.8722	92.211	1.25137						59.8391	9.56522	1.25137
		54.5252	24.2398	1.59874						71.1622	42.4654	1.59874
		49.1801	47.2639	6.23209						68.2626	8.89907	6.23209
		81.741	67.1149	0.996073						23.9124	71.4485	0.996073
		28.3348	28.8951	1.93754						54.1467	17.6909	1.93754
		63.3103	51.0469	1.68003						59.8077	8.40195	1.68003
		46.9478	12.6947	2.9147						11.838	57.9844	2.9147
		13.8948	43.0278	2.26949						21.6614	54.9117	2.26949
		11.4822	21.4914	2.71324						37.3932	79.9883	2.71324
		32.5145	72.5352	5.03621						27.6316	79.5079	5.03621
		25.8253	19.3589	5.92837						28.964	14.0505	5.92837
		14.1852	8.1561	4.59823						22.4134	64.6314	4.59823
		23.9658	53.5926	6.08618						77.0086	63.5799	6.08618
		36.4878	46.979	4.33547						35.1597	14.5834	4.33547
		51.9594	24.1928	5.18415						25.271	38.3723	5.18415
		11.9052	20.4829	5.96708						10.3087	51.9489	5.96708
		82.5824	28.1117	3.55017						8.78875	38.8446	3.55017
		8.37379	9.56522	3.23396						6.55615	63.6277	3.23396
		35.747	42.4654	2.67545						48.3469	25.1084	2.67545
		19.4078	8.89907	4.9602						57.7914	76.1572	4.9602
		63.0413	71.4485	3.19627						32.0446	44.7375	3.19627
		81.7564	17.6909	3.47983						68.1532	73.9595	3.47983
		7.79825	8.40195	6.51726						60.2811	74.6427	6.51726
		11.6629	57.9844	3.77825						44.2866	7.39383	3.77825
		50.0289	54.9117	6.51183						65.9157	51.8085	6.51183
		46.2397	79.9883	6.26373						21.3845	27.9807	6.26373
		50.1217	79.5079	6.70435						76.4426	25.1929	6.70435
		118.484	14.0505	4.24438						22.7164	22.8867	4.24438
		33.2926	64.6314	1.93062						34.557	36.2062	1.93062
		55.2108	63.5799	4.5045						76.6221	35.0418	4.5045
		63.5569	14.5834	6.58486						41.2119	42.1817	6.58486
		86.4601	38.3723	6.51727						75.591	30.4729	6.51727
		100.739	51.9489	4.46357						53.889	46.522	4.46357
		61.6682	38.8446	1.96743						27.742	40.3795	1.96743
		54.7022	63.6277	1.10174						51.0182	52.2691	1.10174
		48.8541	25.1084	6.30278						70.0244	49.1993	6.30278
		18.8535	76.1572	5.76708						79.8032	40.1568	5.76708
		85.6344	44.7375	2.18516						18.6985	38.4935	2.18516
		30.0636	73.9595							41.1866	46.0171
		59.8391	74.6427							41.1866	63.3405
		87.4771	7.39383							59.4468	19.7164
		93.4346	51.8085							53.121	41.6034
		71.1622	27.9807							67.4222	56.6079
		68.2626	25.1929							71.1757	47.1192
		23.9124	22.8867							37.0358	55.4366
		54.1467	36.2062							10.7867	48.0788
		84.997	35.0418							66.655	64.4542
		59.8077	42.1817							73.0213	39.8523
		11.838	30.4729							29.3785	8.45401
		21.6614	46.522							9.59109	40.9886
		37.3932	40.3795							15.6165	76.5134
		27.6316	52.2691							31.2514	67.1131
		28.964	49.1993							36.8467	77.5315
		22.4134	40.1568							49.2534	43.4069
		77.0086	38.4935							49.738	56.2734
		87.1016	46.0171							15.0181	72.3853
		35.1597	63.3405							71.7283	20.025
		25.271	19.7164							71.8061	27.6116
		10.3087	41.6034							57.5229	58.5473
		116.546	56.6079							43.694	7.46352
		8.78875	90.6272							13.4348	23.7374
		6.55615	47.1192							64.0697	60.1412
		48.3469	55.4366							79.1659	59.7028
		57.7914	48.0788							29.9536	23.5979
		32.0446	64.4542							74.1228	9.32871
		95.3588	39.8523							64.9478	70.0513
		68.1532	8.45401							78.4887	27.5499
		60.2811	40.9886							16.8351	14.9014
		118.273	76.5134							53.6612	10.6585
		99.7771	67.1131							36.3726	48.2596
		44.2866	81.6153							41.7792	76.5856
		65.9157	85.7808							23.4664	26.0136
		115.221	77.5315							45.0514	28.4383
		106.281	43.4069							37.2666	7.9736
		111.358	56.2734							53.7215	55.3292
		21.3845	72.3853							24.6073	46.8721
		88.3295	20.025							19.5571	27.8038
		101.245	27.6116							74.7903	20.1212
		76.4426	58.5473							5.24802	19.2236
		89.4703	101.291							14.7149	54.3407
		22.7164	7.46352							31.8148	57.7298
		34.557	23.7374							46.5895	18.2287
		117.768	110.451							11.0963	63.0305
		90.0484	60.1412							16.0357	77.905
		76.6221	59.7028							62.2651	62.6038
		90.423	23.5979							57.148	26.9647
		83.7338	9.32871							75.4624	28.9389
		41.2119	70.0513							43.8853	50.9302
		75.591	88.557							61.3034	48.1668
		82.1563	27.5499							21.668	67.573
		53.889	80.7333							67.5245	70.3213
		27.742	14.9014							6.21062	8.35952
		51.0182	10.6585							8.58718	30.0547
		70.0244	48.2596							11.1966	9.28916
		79.8032	76.5856							49.9657	42.0865
		18.6985	26.0136							40.2858	24.3409
		41.1866	28.4383							76.671	40.4739
		41.1866	7.9736							36.3553	47.8486
		59.4468	112.95							66.0268	70.2231
		53.121	55.3292							10.6366	44.8497
		67.4222	46.8721							17.1733	32.0392
		71.1757	27.8038							57.7796	70.2236
		37.0358	20.1212							34.2659	32.8702
		84.8542	19.2236							47.6243	74.7307
		10.7867	54.3407							66.4262	44.1686
		66.655	57.7298							50.3436	35.1752
		130.747	92.7							11.9702	19.0263
		73.0213	18.2287							11.2307	17.0678
		29.3785	63.0305							30.0831	22.8029
		9.59109	95.824							11.1423	7.95067
		93.7229	77.905							41.6072	50.7759
		85.9093	62.6038							46.5178	20.9798
		15.6165	26.9647							47.7304	33.144
		31.2514	98.6307							47.3987	7.17368
		36.8467	28.9389							76.4198	54.2584
		49.2534	50.9302							69.4039	31.5056
		49.738	48.1668							57.3019	5.64335
		15.0181	67.573							12.5792	44.4672
		103.14	70.3213							74.6805	35.9226
		71.7283	8.35952							64.5836	30.4293
		84.0046	30.0547							77.7282	51.4163
		71.8061	9.28916							59.8159	65.4745
		57.5229	42.0865							78.9891	73.0921
		90.6015	24.3409							24.2241	79.0381
		43.694	40.4739							28.5677	41.0134
		13.4348	47.8486							67.9218	43.6384
		64.0697	70.2231							35.6827	17.0771
		79.1659	44.8497							16.0121	41.2287
		29.9536	32.0392							2.55455	40.8479
		108.49	70.2236							44.3388	70.2289
		100.442	32.8702							36.9848	63.2956
		74.1228	74.7307							27.1348	64.6063
		107.555	44.1686							78.004	11.6758
		64.9478	81.0897							48.6103	43.9533
		78.4887	35.1752							25.6201	38.4177
		16.8351	19.0263							12.9687	15.3126
		53.6612	17.0678							14.1723	22.739
		36.3726	22.8029							46.4785	11.6334
		41.7792	7.95067							8.47793	3.58167
		23.4664	50.7759							15.4714	14.4739
		45.0514	20.9798							30.6325	21.9802
		37.2666	33.144							41.0304	16.6287
		53.7215	7.17368							38.5884	17.0249
		24.6073	54.2584							20.7717	25.3273
		19.5571	31.5056							31.4654	42.2251
		74.7903	5.64335							75.8789	48.713
		100.592	44.4672							59.4532	63.4142
		5.24802	35.9226							70.0788	44.5083
		14.7149	30.4293							15.636	40.821
		31.8148	51.4163							7.05432	35.3741
		46.5895	65.4745							63.6209	9.53741
		11.0963	73.0921							41.3202	11.3205
		16.0357	79.0381							45.4355	72.4978
		62.2651	41.0134							56.0788	67.0736
		89.1288	43.6384							64.4621	61.3494
		57.148	94.3837							65.8542	11.1202
		103.552	17.0771							74.3748	6.22074
		75.4624	88.0436							26.1753	10.6092
		43.8853	86.7259							71.2201	29.6466
		61.3034	41.2287							53.6367	28.8201
		21.668	40.8479							3.40242	45.1569
		97.0622	70.2289							12.2138	48.6923
		67.5245	63.2956							16.9788	27.8131
		80.7589	64.6063							65.9121	23.1226
		6.21062	11.6758							47.238	3.0464
		8.58718	43.9533							52.2112	11.8349
		108.749	38.4177							57.0724	32.6947
		11.1966	15.3126							79.1847	16.7251
		49.9657	97.3214							35.8883	29.5277
		40.2858	22.739							8.21787	30.1723
		129.599	11.6334							13.8728	52.4177
		111.443	3.58167							23.5836	63.7645
		76.671	14.4739							13.2094	69.4938
		101.36	21.9802							15.8111	55.9313
		110.212	16.6287							21.5767	26.5666
		36.3553	17.0249							10.2722	13.9892
		66.0268	25.3273							28.9347	17.2256
		10.6366	42.2251							29.6645	9.625
		17.1733	48.713							79.2204	67.2823
		57.7796	63.4142							20.8492	71.8932
		34.2659	44.5083							8.3308	53.7466
		47.6243	40.821							45.2634	57.9084
		85.3165	35.3741							43.9265	19.9061
		100.958	87.2391							47.9518	39.2098
		66.4262	9.53741							14.8152	73.7989
		50.3436	11.3205							10.1861	52.4712
		11.9702	72.4978							27.0258	11.6967
		11.2307	67.0736							21.596	12.5836
		30.0831	61.3494							74.9781	32.5769
		11.1423	11.1202							31.6911	62.5889
		41.6072	6.22074							69.6798	58.2005
		46.5178	10.6092							63.4641	76.4296
		47.7304	99.9553							64.522	16.7637
		47.3987	29.6466							71.5393	71.0297
		76.4198	28.8201							24.2528	26.5163
		69.4039	45.1569							68.5109	40.2046
		81.7506	48.6923							67.0539	55.0219
		57.3019	27.8131							78.0533	55.0219
		12.5792	23.1226							12.1681	26.1957
		74.6805	3.0464							31.7298	12.1953
		83.4724	11.8349							36.5788	54.9529
		83.0963	32.6947							30.6718	37.8357
		98.2839	16.7251							40.0875	36.2162
		64.5836	29.5277							11.1625	74.8435
		77.7282	30.1723							71.9524	11.7483
		80.6215	52.4177							47.4739	20.4612
		121.457	63.7645							74.9573	28.6468
		95.7065	69.4938							71.8423	9.67949
		59.8159	55.9313							13.5147	75.2477
		80.6828	26.5666							70.1874	73.9894
		85.692	13.9892							65.5654	41.5153
		88.4894	17.2256							45.0452	68.1731
		78.9891	9.625							47.388	24.3611
		94.2824	95.3129							33.6674	78.817
		118.896	67.2823							27.2714	76.0469
		24.2241	71.8932							55.6309	27.8083
		28.5677	53.7466							52.735	20.352
		67.9218	57.9084							38.6916	63.8452
		35.6827	19.9061							37.7921	68.3909
		16.0121	39.2098							42.2501	59.8693
		2.55455	73.7989							45.4111	59.9013
		44.3388	52.4712							14.1314	60.1583
		36.9848	11.6967							29.3294	15.6653
		27.1348	12.5836							43.4539	28.1355
		78.004	32.5769							17.7811	8.26644
		48.6103	62.5889							47.4467	73.6462
		25.6201	58.2005							35.4965	76.057
		12.9687	76.4296							35.8884	70.4616
		90.4874	104.663							59.5944	17.6578
		96.2809	16.7637							32.598	66.8156
		82.8623	89.1138							44.8508	45.9331
		82.5197	71.0297							9.02778	50.5598
		14.1723	26.5163							35.1436	41.2449
		46.4785	40.2046							34.8327	18.5623
		8.47793	96.8407							74.6415	8.30524
		15.4714	55.0219							68.6948	13.7692
		30.6325	55.0219							48.3746	4.98728
		41.0304	26.1957							47.5539	12.5471
		38.5884	12.1953							51.1581	4.28096
		84.4145	54.9529							38.1901	49.2161
		104.957	37.8357							11.2524	52.8036
		20.7717	36.2162							32.9255	57.8165
		31.4654	74.8435							47.2725	57.9746
		75.8789	11.7483							47.6116	65.6361
		59.4532	20.4612							45.5292	22.3594
		70.0788	28.6468							73.5022	75.298
		80.3401	9.67949							38.6896	13.6997
		119.246	81.3915							26.1993	77.7966
		15.636	75.2477							60.1728	79.405
		7.05432	73.9894							68.0435	11.1554
		104.399	41.5153							41.7272	53.3006
		63.6209	68.1731							28.0712	60.7134
		107.145	24.3611							61.2797	34.5066
		107.743	78.817							44.372	42.0679
		41.3202	83.5613							54.6305	30.238
		45.4355	76.0469							42.4513	43.281
		56.0788	102.468							67.4548	56.5221
		64.4621	27.8083							15.1516	51.6989
		117.643	94.19							64.004	43.1194
		94.0579	20.352							54.285	61.6643
		95.8271	63.8452							66.7797	6.63605
		65.8542	68.3909							46.0034	19.4605
		123.732	59.8693							36.2939	70.3936
		103.284	59.9013							52.0898	35.205
		90.836	60.1583							77.2023	45.2385
		106.633	15.6653							11.437	21.5258
		99.6984	28.1355							78.7091	30.1467
		74.3748	8.26644							34.4935	24.8837
		26.1753	73.6462							29.3186	27.4739
		71.2201	111.813							11.2742	12.5562
		53.6367	76.057							16.8956	60.0478
		3.40242	70.4616							17.2102	55.3718
		12.2138	99.2611							14.0859	42.2854
		16.9788	97.2561							7.57291	68.945
		113.092	17.6578							45.7557	71.7264
		105.734	66.8156							31.6812	9.67193
		105.626	45.9331							21.7828	17.513
		65.9121	96.9667							17.6305	23.8164
		106.492	50.5598							22.7351	12.0503
		47.238	41.2449							9.21332	46.6808
		52.2112	18.5623							12.7878	17.703
		57.0724	85.8173							41.8963	10.2719
		79.1847	97.0491							26.1185	64.821
		35.8883	8.30524							14.1913	40.0662
		8.21787	13.7692							5.86405	40.2037
		13.8728	4.98728							42.5587	70.9166
		80.0578	12.5471							51.8219	68.0602
		23.5836	4.28096							4.33166	11.8703
		13.2094	49.2161							15.5631	66.0542
		15.8111	52.8036							11.4766	15.6371
		21.5767	57.8165							8.49706	20.3794
		10.2722	57.9746							10.8702	47.6583
		28.9347	65.6361							8.99301	15.4429
		29.6645	22.3594							12.7583	18.6697
		79.2204	75.298							19.1711	11.5775
		20.8492	13.6997							40.1264	68.2338
		8.3308	77.7966							7.29502	32.4897
		45.2634	79.405							27.9612	29.9418
		43.9265	84.5266							50.4622	56.0157
		47.9518	11.1554							49.4816	27.0066
		122.411	53.3006							46.079	61.1463
		14.8152	60.7134							24.3251	36.2593
		10.1861	34.5066							28.5215	29.0164
		27.0258	81.5194							6.91752	34.5674
		21.596	42.0679							25.4053	65.3467
		74.9781	30.238							21.1641	73.7922
		116.991	43.281							77.888	59.5407
		105.704	56.5221							20.9393	8.77287
		115.2	51.6989							62.3231	6.79348
		93.7769	43.1194							26.7031	25.0937
		122.871	61.6643							53.8984	49.5976
		31.6911	6.63605							43.6269	10.7359
		69.6798	94.9703							57.8728	37.0428
		63.4641	19.4605							29.8014	65.3226
		64.522	70.3936							14.4792
		71.5393	84.9859							54.6895
		24.2528	35.205							69.137
		68.5109	45.2385							77.8009
		67.0539	21.5258							60.5493
		78.0533	82.7769							62.7986
		86.9035	30.1467							23.1964
		12.1681	24.8837							78.4787
		31.7298	27.4739							36.581
		110.05	12.5562							77.3416
		36.5788	60.0478							54.0574
		30.6718	55.3718							54.4725
		40.0875	42.2854							61.8328
		11.1625	68.945							62.9346
		71.9524	71.7264							78.2047
		97.4582	9.67193							27.7722
		47.4739	17.513							49.8665
		74.9573	23.8164							29.9949
		94.767	12.0503							10.882
		71.8423	46.6808							52.8968
		92.2931	17.703							29.337
		13.5147	10.2719							48.4628
		70.1874	64.821							29.1217
		95.3854	40.0662							21.5871
		98.5573	40.2037							79.5512
		97.1535	70.9166							61.1343
		65.5654	68.0602							56.454
		45.0452	98.4667							67.1573
		88.5819	11.8703							25.5776
		47.388	66.0542							58.5357
		33.6674	87.5483							78.7537
		27.2714	15.6371							25.0663
		55.6309	20.3794							53.1125
		52.735	47.6583							19.5685
		38.6916	15.4429							57.0756
		37.7921	91.2703							26.2344
		42.2501	84.0054							69.2093
		45.4111	18.6697							44.7051
		14.1314	11.5775							34.1648
		29.3294	68.2338							27.7277
		43.4539	32.4897							18.8901
		17.7811	29.9418							60.0471
		47.4467	56.0157							22.9697
		35.4965	27.0066							22.8021
		35.8884	61.1463							21.0145
		59.5944	36.2593							56.6394
		32.598	29.0164							54.9971
		44.8508	34.5674							17.432
		9.02778	87.6807							64.0666
		35.1436	65.3467							17.0762
		34.8327	73.7922							15.7207
		74.6415	59.5407							53.3498
		82.5051	8.77287							62.6366
		68.6948	6.79348							76.4444
		118.085	25.0937							18.0945
		48.3746	49.5976							69.1944
		47.5539	82.8367							59.5461
		51.1581	10.7359							65.8623
		38.1901	37.0428							61.6096
		11.2524	65.3226							12.0068
		32.9255								53.4197
		47.2725								26.6352
		47.6116								26.5683
		45.5292								26.172
		73.5022								15.6222
		38.6896								39.0164
		26.1993								18.9105
		60.1728								61.3927
		68.0435								46.4258
		41.7272								70.3895
		28.0712								28.6759
		104.007								69.426
		61.2797								64.186
		119.546								25.0844
		44.372								11.5021
		54.6305								20.3792
		111.305								34.5869
		112.567								51.39
		118.427								11.3574
		42.4513								46.0609
		90.6463								64.0128
		105.005								59.636
		67.4548								61.4275
		15.1516								14.2378
		64.004								34.3171
		54.285								21.0274
		66.7797								17.8241
		46.0034								74.0779
		36.2939								65.0798
		52.0898								51.952
		77.2023								35.9211
		11.437								23.4606
		78.7091								6.37595
		88.6127
		34.4935
		29.3186
		11.2742
		16.8956
		17.2102
		14.0859
		7.57291
		45.7557
		31.6812
		21.7828
		17.6305
		22.7351
		9.21332
		12.7878
		41.8963
		26.1185
		14.1913
		99.9634
		5.86405
		42.5587
		109.299
		51.8219
		4.33166
		15.5631
		90.9129
		11.4766
		8.49706
		10.8702
		8.99301
		12.7583
		19.1711
		40.1264
		7.29502
		95.1424
		87.8085
		27.9612
		50.4622
		49.4816
		46.079
		24.3251
		28.5215
		6.91752
		25.4053
		21.1641
		77.888
		20.9393
		101.648
		62.3231
		26.7031
		53.8984
		43.6269
		57.8728
		29.8014
		14.4792
		54.6895
		69.137
		77.8009
		91.125
		141.429
		60.5493
		62.7986
		92.4705
		23.1964
		110.312
		105.924
		97.0998
		99.1336
		107.181
		78.4787
		36.581
		77.3416
		54.0574
		54.4725
		111.104
		94.8966
		61.8328
		197.683
		121.453
		120.888
		62.9346
		94.8501
		167.639
		81.5217
		82.0628
		83.4221
		136.099
		78.2047
		27.7722
		49.8665
		29.9949
		10.882
		160.407
		143.993
		122.949
		52.8968
		29.337
		48.4628
		29.1217
		21.5871
		148
		79.5512
		137.882
		145.795
		80.0448
		61.1343
		56.454
		67.1573
		25.5776
		58.5357
		78.7537
		25.0663
		53.1125
		19.5685
		57.0756
		26.2344
		69.2093
		44.7051
		34.1648
		27.7277
		18.8901
		60.0471
		22.9697
		22.8021
		21.0145
		56.6394
		54.9971
		17.432
		116.007
		103.536
		147.876
		102.218
		64.0666
		17.0762
		15.7207
		53.3498
		62.6366
		76.4444
		103.118
		130.072
		145.754
		18.0945
		69.1944
		59.5461
		65.8623
		61.6096
		12.0068
		53.4197
		164.182
		26.6352
		115.561
		26.5683
		160.248
		126.545
		91.2149
		26.172
		15.6222
		39.0164
		116.37
		166.077
		93.7292
		111.645
		18.9105
		61.3927
		136.743
		46.4258
		70.3895
		28.6759
		69.426
		120.951
		64.186
		25.0844
		11.5021
		132.769
		20.3792
		34.5869
		108.045
		51.39
		11.3574
		136.411
		46.0609
		64.0128
		59.636
		201.124
		61.4275
		83.6991
		14.2378
		34.3171
		158.927
		21.0274
		17.8241
		74.0779
		161.45
		171.182
		83.5815
		65.0798
		51.952
		92.489
		154.985
		35.9211
		23.4606
		6.37595

## Sheet: Fig. 3 additional
Fig. 3C Additional images
			day 2				day 3
	wt*
	wt*pilE24
	wt*pilE17
	wt*pilE32
										Scale bar: 50 µm

## Sheet: Fig. 4 additional
Fig. 4 Additional images
						day 2											day 3
	red: wt*red mixed at 1:1 ratio with																															day 4, merged epifluorescence images
				brightfield		merge			3D					brightfield		merge			3D
		wt*pilE24 green										wt*pilE24 green
																								wt*pilE24 green										wt*pilE32 green
		wt*pilE17 green										wt*pilE17 green
		wt*pilE32 green										wt*pilE32 green
																								wt*pilE17 green										DpilE
		DpilE										DpilE
		wt*green										wt*green

## Sheet: Fig. 5
Rupture forces [pN]
Fig. 5C		all rupture events										rupture forces within linear regime
		wt*	wtpilE17	wtpilE32	wtpilE17 T136	wtpilE32 T136	wtpilE17 K155	wtpilE32 K155				wt*	wtpilE17	wtpilE32	wtpilE17 T136	wtpilE32 T136	wtpilE17 K155	wtpilE32 K155					wt*	wtpilE24	wtpilE17	wtpilE32	wtpilE17 T136	wtpilE32 T136	wtpilE17 K155	wtpilE32 K155
		77.0868	1.71009	5.71464	28.9393	84.7012	2.25117	13.5915				77.0868	1.71009	5.71464	28.9393	23.0913	2.25117	13.5915				mean force [pN]	40.9778	38.33	3.76	6.09	44.1884	40.1448	3.90396	33.8519
		74.3494	4.64269	1.82108	54.4757	23.0913	3.03719	13.8694				74.3494	4.64269	1.82108	54.4757	29.7683	3.03719	13.8694				se [pN]	0.893551	0.975068	0.137779	0.309436	1.53533	2.04006	0.151918	1.23
		20.6955	5.39553	2.2993	87.0577	29.7683	1.84754	49.943				20.6955	5.39553	2.2993	54.21	18.1017	1.84754	49.943				N cells pairs	71	59	30	54	45	33	54	42
		58.1062	6.11371	3.51031	54.21	153.617	3.04385	89.6616				58.1062	6.11371	3.51031	62.9835	71.8636	3.04385	44.0174				N rupture_events	589	496	220	178	193	88	337	263
		77.0946	1.94918	1.25127	62.9835	18.1017	1.48239	44.0174				77.0946	1.94918	1.25127	22.1453	57.4114	1.48239	22.4619				pvalues compared to wt* data (KS test)		0.1179	8.7301e-135	7.3831e-89	0.253	0.4669	3.2647e-158	0.00034513
		37.8552	1.22217	2.20742	22.1453	71.8636	3.24272	22.4619				37.8552	1.22217	2.20742	34.3985	77.6601	3.24272	14.1844
		64.3999	5.87592	11.4664	34.3985	57.4114	2.80217	129.583				64.3999	5.87592	11.4664	8.40057	55.7669	2.80217	13.4647
		88.2494	6.00306	2.76126	8.40057	77.6601	2.12495	14.1844				39.9728	6.00306	2.76126	33.6471	34.0941	2.12495	9.01359				se: standard error of the mean of N rupture events
		39.9728	4.45748	2.05084	131.625	55.7669	1.05596	13.4647				71.1222	4.45748	2.05084	17.8744	65.1001	1.05596	25.7725
		102.434	1.156	1.27853	87.3343	85.7862	2.52984	9.01359				17.3378	1.156	1.27853	29.7178	35.1171	2.52984	34.2763
		71.1222	5.6992	1.70832	132.503	34.0941	1.69689	25.7725				24.2261	5.6992	1.70832	17.2136	12.6976	1.69689	40.6495
		17.3378	4.76535	4.71948	98.0374	65.1001	4.07711	34.2763				30.8956	4.76535	4.71948	69.3489	21.7229	4.07711	22.3267
		24.2261	6.78627	2.77641	81.2723	35.1171	1.91109	40.6495				79.9084	6.78627	2.77641	53.2337	50.8246	1.91109	7.50214
		30.8956	3.55924	2.11183	33.6471	12.6976	2.29592	92.9072				72.2289	3.55924	2.11183	56.9703	37.8179	2.29592	20.5265
		79.9084	1.7943	1.49256	17.8744	150.346	4.2594	22.3267				11.1571	1.7943	1.49256	27.7477	30.9861	4.2594	42.6669
		94.3064	4.69164	8.52972	95.9007	21.7229	3.15052	7.50214				12.9031	4.69164	8.52972	58.2208	43.5113	3.15052	50.5895
		72.2289	2.22669	8.8993	138.247	50.8246	1.78806	20.5265				52.261	2.22669	8.8993	55.4745	15.1689	1.78806	51.1606
		93.3683	2.60213	3.67711	119.085	37.8179	1.54674	42.6669				38.8873	2.60213	3.67711	74.8212	43.1201	1.54674	21.4909
		11.1571	7.43455	4.28287	142.422	30.9861	4.39753	50.5895				37.2424	7.43455	4.28287	18.2132	38.5633	4.39753	10.3216
		107.274	3.85867	5.89286	136.694	109.278	3.72441	51.1606				14.2692	3.85867	5.89286	11.844	45.4765	3.72441	78.0799
		12.9031	3.27566	5.51467	144.086	101.186	5.29629	21.4909				16.7754	3.27566	5.51467	67.4079	34.3518	5.29629	15.1105
		52.261	1.16602	3.72456	145.423	43.5113	1.76652	10.3216				51.5915	1.16602	3.72456	14.283	44.5101	1.76652	57.9009
		97.0935	1.48312	5.74757	88.5716	15.1689	2.3597	85.889				75.5567	1.48312	5.74757	26.5822	16.2058	2.3597	13.6008
		38.8873	0.623629	15.0794	99.8328	43.1201	3.49478	78.0799				41.8653	0.623629	15.0794	45.1295	42.6307	3.49478	12.5869
		37.2424	1.77768	11.0119	29.7178	38.5633	8.44742	15.1105				65.0309	1.77768	11.0119	40.348	45.0228	8.44742	43.7817
		14.2692	2.35956	4.2641	17.2136	45.4765	1.27085	57.9009				64.8257	2.35956	4.2641	62.7104	28.2112	1.27085	16.9839
		16.7754	1.98103	2.53084	139.476	130.876	6.34716	13.6008				52.3753	1.98103	2.53084	56.3079	50.8332	6.34716	31.1492
		51.5915	0.985979	1.4694	85.8637	148.36	3.03037	12.5869				7.29558	0.985979	1.4694	48.2171	12.3234	3.03037	15.3702
		75.5567	1.29995	1.53019	69.3489	89.4743	3.70198	43.7817				27.6883	1.29995	1.53019	55.0833	25.128	3.70198	18.2003
		41.8653	6.47947	8.75623	53.2337	126.752	5.53841	16.9839				59.8049	6.47947	8.75623	69.473	13.5145	5.53841	31.3319
		65.0309	6.9258	12.0664	56.9703	34.3518	3.77649	31.1492				24.6216	6.9258	12.0664	66.5746	69.1105	3.77649	13.9961
		64.8257	3.7251	10.6121	127.308	44.5101	1.73532	15.3702				50.3881	3.7251	10.6121	25.6312	76.2099	1.73532	17.6744
		85.2037	3.54381	10.664	107.452	16.2058	2.31034	18.2003				76.1692	3.54381	10.664	16.4536	23.2239	2.31034	64.7122
		52.3753	4.46209	7.86145	27.7477	42.6307	3.04517	31.3319				39.2498	4.46209	7.86145	68.2566	25.9449	3.04517	12.7414
		7.29558	6.18712	0.849635	58.2208	45.0228	4.88081	13.9961				36.3631	6.18712	0.849635	10.5603	62.8646	4.88081	15.4967
		27.6883	6.14534	6.72635	55.4745	28.2112	2.04541	17.6744				22.2172	6.14534	6.72635	58.2578	60.7278	2.04541	7.40475
		59.8049	4.97568	4.80522	74.8212	175.908	2.18768	64.7122				7.44644	4.97568	4.80522	23.0609	72.5851	2.18768	78.7106
		24.6216	2.50563	1.89736	88.4939	50.8332	5.94602	12.7414				16.5053	2.50563	1.89736	46.2307	26.1	5.94602	14.0417
		50.3881	1.95975	5.3382	106.179	12.3234	5.3797	15.4967				42.7337	1.95975	5.3382	66.1132	21.85	5.3797	28.7134
		76.1692	6.85805	5.95196	18.2132	25.128	5.18765	7.40475				70.6562	6.85805	5.95196	59.1018	27.2734	5.18765	66.8658
		80.6349	4.44525	2.88234	11.844	13.5145	1.57636	78.7106				74.7719	4.44525	2.88234	76.4275	35.1963	1.57636	61.7876
		39.2498	3.44582	14.7439	81.3902	145.396	3.96916	14.0417				17.9435	3.44582	14.7439	45.3707	77.4349	3.96916	55.1144
		36.3631	2.59982	9.18172	155.349	69.1105	2.92634	28.7134				42.7464	2.59982	9.18172	39.9532	21.9441	2.92634	15.117
		22.2172	1.30311	13.937	156.398	76.2099	3.12184	66.8658				8.94858	1.30311	13.937	64.53	11.8335	3.12184	76.6966
		7.44644	4.28995	12.9154	67.4079	23.2239	3.25198	61.7876				43.1145	4.28995	12.9154	75.3771	24.4266	3.25198	16.3666
		16.5053	6.02768	15.1474	81.8963	25.9449	1.64032	55.1144				28.8599	6.02768	15.1474	11.9644	60.1547	1.64032	12.5047
		42.7337	5.09088	11.4279	110.703	62.8646	3.27727	15.117				46.0085	5.09088	11.4279	22.8302	39.1953	3.27727	57.5174
		70.6562	4.69651	7.44816	116.804	60.7278	2.82246	76.6966				10.2533	4.69651	7.44816	48.2464	60.1547	2.82246	12.7981
		92.4435	6.35021	2.25629	14.283	72.5851	2.68015	16.3666				30.8326	6.35021	2.25629	58.1729	40.9408	2.68015	66.2366
		74.7719	4.90815	12.5967	158.685	136.224	4.68277	12.5047				38.5753	4.90815	12.5967	28.6197	52.7563	4.68277	21.6343
		116.538	2.95211	12.0947	26.5822	26.1	2.21891	57.5174				13.275	2.95211	12.0947	50.3678	24.9819	2.21891	55.2759
		17.9435	5.56051	1.56474	167.198	141.088	6.06961	93.6186				78.3778	5.56051	1.56474	76.7687	76.9811	6.06961	5.5014
		42.7464	5.59884	2.14214	45.1295	21.85	4.32206	12.7981				54.5414	5.59884	2.14214	51.1106	41.9613	4.32206	13.7341
		8.94858	2.79038	3.85979	40.348	102.68	4.93162	66.2366				27.2875	2.79038	3.85979	29.7783	54.7553	4.93162	12
		43.1145	3.53786	2.98635	96.4433	141.529	3.46269	21.6343				31.851	3.53786	2.98635	53.6802	63.7055	3.46269	6.77332
		28.8599	5.84546	11.3042	62.7104	27.2734	3.57557	55.2759				40.0567	5.84546	11.3042	58.1311	31.8108	3.57557	68.2371
		46.0085	3.99466	2.38458	56.3079	35.1963	2.37217	5.5014				65.2188	3.99466	2.38458	76.0605	27.7177	2.37217	6.31173
		10.2533	3.44581	2.09617	153.603	77.4349	0.666845	13.7341				16.8676	3.44581	2.09617	42.7249	36.4982	0.666845	68.277
		30.8326	1.33067	3.83023	127.508	137.492	2.56402	12				11.974	1.33067	3.83023	33.7259	20.7308	2.56402	33.2068
		89.6303	7.09996	0.841679	137.19	92.4616	2.84078	6.77332				4.6269	7.09996	0.841679	55.7044	58.5562	2.84078	37.7679
		38.5753	2.89644	2.43609	48.2171	111.318	3.09041	68.2371				16.4808	2.89644	2.43609	32.4034	22.6941	3.09041	70.4054
		13.275	6.43169	1.33926	55.0833	21.9441	2.81068	84.7178				14.8604	6.43169	1.33926	52.5307	38.5945	2.81068	43.1747
		78.3778	4.43684	2.43019	69.473	141.457	2.85709	6.31173				14.9985	4.43684	2.43019	75.1642	60.3895	2.85709	51.4052
		54.5414	6.98131	13.5861	119.312	11.8335	5.82955	68.277				25.7753	6.98131	13.5861	12.4988	46.8431	5.82955	4.6968
		27.2875	6.40515	11.2636	160.292	166.459	3.0506	80.9585				27.734	6.40515	11.2636	62.4898	15.3014	3.0506	31.4575
		31.851	4.96336	10.9771	66.5746	104.658	6.32523	33.2068				59.4442	4.96336	10.9771	75.1582	10.7715	6.32523	32.5244
		40.0567	1.83503	11.2343	183.627	90.0314	4.28646	37.7679				60.3401	1.83503	11.2343	69.9688	72.6996	4.28646	11.2605
		65.2188	2.27944	12.1329	25.6312	114.049	2.4392	113.175				43.7445	2.27944	12.1329	43.2282	38.3376	2.4392	29.9811
		16.8676	4.68679	1.18345	149.313	24.4266	7.27924	70.4054				70.5178	4.68679	1.18345	23.3359	41.2615	7.27924	45.5491
		11.974	1.33761	1.55474	16.4536	107.972	5.18409	43.1747				58.5427	1.33761	1.55474	77.7939	26.7801	5.18409	49.3157
		4.6269	7.76683	11.4207	68.2566	60.1547	5.39952	51.4052				50.6289	7.76683	11.4207	53.2643	19.0981	5.39952	41.1885
		16.4808	7.03288	2.74228	138.38	39.1953	9.09867	4.6968				44.4114	7.03288	2.74228	12.7657	58.935	9.09867	37.9402
		14.8604	7.0091	1.83153	10.5603	60.1547	7.05091	31.4575				65.3651	7.0091	1.83153	18.2048	60.3863	7.05091	29.7735
		14.9985	6.47096	2.65823	86.1464	40.9408	2.54689	32.5244				9.63276	6.47096	2.65823	32.4232	76.2457	2.54689	35.4372
		25.7753	7.77953	4.59309	94.2289	52.7563	5.10299	147.612				61.0574	7.77953	4.59309	20.9643	60.0279	5.10299	36.2109
		27.734	3.06213	3.3909	101.717	92.6231	5.38333	11.2605				16.3436	3.06213	3.3909	35.9653	42.534	5.38333	35.9056
		59.4442	6.41112	3.98496	154.15	121.45	1.39765	29.9811				22.9646	6.41112	3.98496	69.2198	22.9536	1.39765	46.4501
		60.3401	6.57538	2.45364	137.765	24.9819	3.33481	45.5491				59.6364	6.57538	2.45364	17.6782	30.0484	3.33481	12.7086
		43.7445	5.9056	1.7449	58.2578	129.154	3.96777	49.3157				65.1541	5.9056	1.7449	20.3514	35.9678	3.96777	20.8489
		87.1805	5.87191	1.47748	148.294	76.9811	4.65204	41.1885				72.1403	5.87191	1.47748	29.4499	13.4291	4.65204	20.1278
		89.9606	4.99064	3.99192	23.0609	41.9613	5.01877	37.9402				67.974	4.99064	3.99192	77.1814	56.486	5.01877	7.98877
		70.5178	6.34933	1.07842	94.1489	54.7553	5.18179	29.7735				45.7492	6.34933	1.07842	21.9034	32.7751	5.18179	49.9707
		58.5427	6.12813	2.49697	108.346	86.4262	3.23634	35.4372				56.2239	6.12813	2.49697	40.3331	61.4336	3.23634	9.8971
		50.6289	5.54667	1.45207	103.439	103.837	3.43253	36.2109				42.5157	5.54667	1.45207	79.9787	11.9245	3.43253	12.9637
		44.4114	6.25551	3.91789	46.2307	163.329	5.20175	35.9056				15.7172	6.25551	3.91789	73.2592	9.76801	5.20175	13.1402
		65.3651	6.82479	5.69747	159.231	110.42	3.57054	46.4501				60.7655	6.82479	5.69747	71.0643	39.439	3.57054	51.0258
		9.63276	4.89657	8.83085	66.1132	63.7055	3.7539	126.175				59.3979	4.89657	8.83085	16.9968	52.7949	3.7539	47.4716
		61.0574	3.41353	5.12247	162.273	94.82	2.71281	99.4512				68.7218	3.41353	5.12247	53.4542	26.6049	2.71281	19.5765
		96.7704	2.38578	3.635	59.1018	31.8108	15.3643	12.7086				78.7565	2.38578	3.635	31.3562		15.3643	28.4701
		16.3436	3.21815	11.3058	76.4275	27.7177	4.21863	20.8489				60.3542	3.21815	11.3058	47.6981		4.21863	18.2109
		22.9646	6.34885	3.11029	45.3707	36.4982	16.6814	20.1278				60.0218	6.34885	3.11029	73.4772		16.6814	10.7465
		59.6364	6.09813	3.12241	95.6332	20.7308	14.8437	7.98877				59.8792	6.09813	3.12241	71.3009		14.8437	11.9876
		65.1541	7.02136	3.40875	151.73	80.3133	2.0199	49.9707				70.8928	7.02136	3.40875	19.5368		2.0199	51.9938
		72.1403	6.07898	3.88141	155.989	58.5562	16.4233	9.8971				55.4722	6.07898	3.88141	16.2113		16.4233	53.528
		101.547	6.19263	12.1716	39.9532	22.6941	14.0172	12.9637				59.0535	6.19263	12.1716	60.3586		14.0172	38.7435
		67.974	3.81229	3.8135	81.1255	38.5945	1.54091	13.1402				71.2957	3.81229	3.8135	32.3047		1.54091	73.9164
		45.7492	4.03443	2.05301	64.53	177.74	14.5728	51.0258				77.7702	4.03443	2.05301	78.5961		14.5728	71.843
		56.2239	6.2001	7.89739	75.3771	60.3895	1.61053	47.4716				75.7196	6.2001	7.89739	59.3758		1.61053	28.602
		42.5157	5.1556	2.43278	11.9644	46.8431	1.49786	19.5765				47.0568	5.1556	2.43278	53.1721		1.49786	8.22648
		15.7172	7.05181	3.29264	128.107	15.3014	7.76344	28.4701				69.0189	7.05181	3.29264	26.7379		7.76344	48.8384
		60.7655	7.25114	12.3833	173.726	10.7715	2.91059	18.2109				58.3591	7.25114	12.3833	18.6316		2.91059	15.288
		59.3979	5.46502	5.47674	22.8302	72.6996	1.39511	10.7465				37.9512	5.46502	5.47674	68.694		1.39511	8.17091
		68.7218	6.37035	7.87015	48.2464	38.3376	2.09004	11.9876				11.3555	6.37035	7.87015	53.747		2.09004	21.3435
		78.7565	6.28823	9.65543	58.1729	128.39	0.879727	51.9938				15.2199	6.28823	9.65543	63.405		0.879727	22.3809
		94.7473	5.75493	1.83688	28.6197	41.2615	0.686143	102.898				66.1653	5.75493	1.83688	29.2831		0.686143	74.7814
		60.3542	7.01018	2.1269	103.121	26.7801	0.668601	53.528				59.5209	7.01018	2.1269	48.053		0.668601	18.6124
		81.5399	7.35198	0.920422	50.3678	84.1399	2.0753	38.7435				36.3702	7.35198	0.920422	42.1686		2.0753	19.0005
		81.1292	5.02487	3.65045	151.917	179.246	5.03392	73.9164				41.4652	5.02487	3.65045	36.677		5.03392	30.7903
		60.0218	5.71036	4.27574	167.947	19.0981	15.0077	71.843				16.5432	5.71036	4.27574	73.5021		15.0077	15.432
		59.8792	6.63686	6.53541	168.091	139.655	12.1361	118.726				17.5168	6.63686	6.53541	39.4949		12.1361	14.311
		80.759	6.60945	5.99504	76.7687	58.935	5.80412	28.602				20.0647	6.60945	5.99504	41.8227		5.80412	8.91208
		70.8928	2.36834	1.29458	147.618	137.031	3.70465	88.802				22.7756	2.36834	1.29458	48.3488		3.70465	20.1969
		55.4722	2.27145	4.08836	51.1106	95.041	3.64122	98.2299				30.6232	2.27145	4.08836	18.4006		3.64122	19.7302
		59.0535	1.17962	6.83698	29.7783	60.3863	3.58771	125.439				18.8618	1.17962	6.83698	9.8973		3.58771	46.3565
		71.2957	2.87655	5.83014	53.6802	76.2457	1.57699	8.22648				20.9806	2.87655	5.83014	27.9142		1.57699	13.5932
		77.7702	1.44335	13.2347	58.1311	60.0279	2.36563	48.8384				14.4986	1.44335	13.2347	13.8211		2.36563	42.6745
		75.7196	1.55615	2.9619	76.0605	84.9611	2.0383	15.288				8.81735	1.55615	2.9619	18.4807		2.0383	54.7174
		47.0568	1.93015	2.20558	176.577	42.534	2.764	8.17091				31.8212	1.93015	2.20558	10.1517		2.764	44.1593
		69.0189	1.95207	4.20869	42.7249	22.9536	6.76556	21.3435				54.545	1.95207	4.20869	52.4855		6.76556	20.0216
		58.3591	5.06691	7.56604	134.306	30.0484	2.12968	84.6198				26.0435	5.06691	7.56604	66.7942		2.12968	13.0731
		37.9512	4.11219	6.9456	85.5253	35.9678	3.64954	96.0194				22.8602	4.11219	6.9456	61.0893		3.64954	24.6668
		11.3555	2.0992	1.59091	33.7259	103.597	5.88918	22.3809				13.3112	2.0992	1.59091	35.2432		5.88918	14.8717
		15.2199	2.30714	7.10162	55.7044	137.653	3.03549	74.7814				15.6605	2.30714	7.10162	6.95643		3.03549	34.301
		93.4964	0.991495	6.5447	32.4034	13.4291	1.1337	18.6124				50.2111	0.991495	6.5447	44.679		1.1337	44.3971
		90.3213	1.49169	12.2755	52.5307	56.486	0.736468	19.0005				30.1005	1.49169	12.2755	26.3085		0.736468	8.44112
		66.1653	1.04906	2.9317	75.1642	103.094	4.0175	30.7903				14.4103	1.04906	2.9317	16.5222		4.0175	33.0196
		59.5209	1.14791	10.5769	137.178	32.7751	6.49884	87.5903				34.7189	1.14791	10.5769	27.2333		6.49884	8.9585
		112.291	1.90044	1.71914	97.3773	100.925	5.85687	15.432				36.9441	1.90044	1.71914	28.9894		5.85687	72.5346
		36.3702	1.81803	11.8961	12.4988	61.4336	4.44732	14.311				57.5885	1.81803	11.8961	76.9813		4.44732	35.2984
		41.4652	1.12392	2.70567	62.4898	11.9245	3.01866	95.8287				72.4844	1.12392	2.70567	38.5898		3.01866	54.1493
		16.5432	1.5914	3.07837	75.1582	180.173	2.71164	8.91208				33.5266	1.5914	3.07837	13.1568		2.71164	37.0089
		17.5168	0.676765	5.72205	169.526	9.76801	1.35006	20.1969				6.76484	0.676765	5.72205	43.9394		1.35006	16.3798
		115.725	5.7505	1.76986	69.9688	39.439	2.22308	19.7302				17.9986	5.7505	1.76986	79.3416		2.22308	43.8872
		100	4.6484	4.03374	81.5582	182.427	5.71031	46.3565				27.0624	4.6484	4.03374	42.8318		5.71031	36.2
		20.0647	1.96193	5.65438	151.3	113.869	4.20438	13.5932				71.6	1.96193	5.65438	74.5891		4.20438	6.67844
		22.7756	1.21057	5.90689	135.985	52.7949	2.23824	42.6745				68.4155	1.21057	5.90689	17.3623		2.23824	19.6668
		30.6232	1.30737	12.6341	171.294	26.6049	2.86813	54.7174				33.632	1.30737	12.6341	59.4098		2.86813	37.3756
		18.8618	1.79188	10.1393	43.2282	101.146	1.8033	44.1593				24.6327	1.79188	10.1393	55.7193		1.8033	10.7451
		105.033	1.7864	12.6366	23.3359		2.05185	20.0216				76.3462	1.7864	12.6366	45.6522		2.05185	24.3131
		99.8438	1.28671	6.4644	77.7939		1.98418	13.0731				20.1053	1.28671	6.4644	34.5871		1.98418	43.2508
		20.9806	3.07298	11.7497	53.2643		2.37234	24.6668				29.3808	3.07298	11.7497	77.2435		2.37234	37.8381
		14.4986	1.0147	4.55815	12.7657		3.39084	14.8717				25.3709	1.0147	4.55815	59.8079		3.39084	26.1824
		8.81735	3.8015	14.3528	141.214		1.65515	34.301				18.0375	3.8015	14.3528	74.7702		1.65515	18.6617
		31.8212	2.51436	7.38658	18.2048		5.48164	44.3971				61.7369	2.51436	7.38658	29.5855		5.48164	17.6205
		54.545	1.32952	11.3123	136.447		1.34657	8.44112				54.1217	1.32952	11.3123	62.8922		1.34657	77.27
		26.0435	2.28997	3.02397	32.4232		3.00349	33.0196				29.6904	2.28997	3.02397	31.3044		3.00349	38.8566
		22.8602	1.80026	12.131	20.9643		5.60748	8.9585				29.4066	1.80026	12.131	22.2217		5.60748	24.8163
		13.3112	2.11213	10.4751	166.503		4.96284	72.5346				31.4916	2.11213	10.4751	27.6223		4.96284	52.9581
		15.6605	1.54717	10.9314	35.9653		3.91472	35.2984				20.9631	1.54717	10.9314	75.6466		3.91472	51.1392
		50.2111	1.81786	9.95013	69.2198		2.54204	54.1493				39.0359	1.81786	9.95013	37.502		2.54204	56.3389
		30.1005	1.50816	12.0086	17.6782		6.18319	37.0089				38.2756	1.50816	12.0086	56.8815		6.18319	40.0345
		14.4103	1.53141	11.4627	20.3514		3.51662	16.3798				54.5252	1.53141	11.4627	26.6169		3.51662	14.258
		34.7189	2.86258	8.03215	29.4499		3.2374	43.8872				49.1801	2.86258	8.03215	46.1363		3.2374	20.5991
		36.9441	1.56688	8.96989	77.1814		3.92649	36.2				28.3348	1.56688	8.96989	57.9995		3.92649	57.1508
		57.5885	2.0104	12.6863	124.28		3.98705	6.67844				63.3103	2.0104	12.6863	24.5479		3.98705	69.0112
		72.4844	3.91586	3.83056	21.9034		4.76091	19.6668				46.9478	3.91586	3.83056	23.4041		4.76091	46.2892
		33.5266	1.92422	12.0788	40.3331		4.70918	37.3756				13.8948	1.92422	12.0788	77.8529		4.70918	42.3335
		6.76484	2.12967	2.09956	79.9787		1.96876	10.7451				11.4822	2.12967	2.09956	27.7937		1.96876	27.7295
		17.9986	1.95873	12.6783	73.2592		1.80794	24.3131				32.5145	1.95873	12.6783	26.5316		1.80794	17.2123
		27.0624	1.10901	12.2279	151.998		2.39171	43.2508				25.8253	1.10901	12.2279	25.447		2.39171	77.6216
		71.6	3.75257	1.89792	144.434		2.06533	37.8381				14.1852	3.75257	1.89792	24.9085		2.06533	9.15248
		68.4155	1.14956	12.4738	71.0643		2.93625	26.1824				23.9658	1.14956	12.4738	20.8069		2.93625	16.1611
		33.632	3.79242	7.74522	163.732		3.36077	129.699				36.4878	3.79242	7.74522	77.5255		3.36077	6.88651
		91.9472	1.81753	12.6669	90.5623		2.97979	121.919				51.9594	1.81753	12.6669	12.966		2.97979	28.2379
		24.6327	3.81272	7.05666	106.362		2.2503	18.6617				11.9052	3.81272	7.05666	78.3575		2.2503	34.5507
		81.8424	3.73058	3.34964	16.9968		2.47864	17.6205				8.37379	3.73058	3.34964	36.4105		2.47864	18.707
		76.3462	3.88329	4.92421	85.02		3.83945	77.27				35.747	3.88329	4.92421	68.4861		3.83945	65.1139
		20.1053	0.992391	2.23756	84.0062		4.3839	90.0958				19.4078	0.992391	2.23756	67.515		4.3839	6.20083
		29.3808	3.86063	1.08865	83.2409		9.01155	82.8596				63.0413	3.86063	1.08865	28.3933		9.01155	20.7915
		25.3709	3.00631	10.9387	53.4542		8.46157	38.8566				7.79825	3.00631	10.9387	21.4259		8.46157	45.1954
		18.0375	1.92487	2.34863	173.553		10.4411	119.905				11.6629	1.92487	2.34863	18.9851		10.4411	39.3602
		61.7369	3.40113	9.50419	134.572		10.2015	93.069				50.0289	3.40113	9.50419	24.4421		10.2015	35.4377
		54.1217	0.873494	1.4816	104.212		4.47013	80.6355				46.2397	0.873494	1.4816	50.4832		4.47013	38.5541
		29.6904	1.35651	2.23046	31.3562		4.4073	91.9055				50.1217	1.35651	2.23046	71.6744		4.4073	19.1782
		29.4066	1.37105	2.70565	90.2904		7.96823	24.8163				33.2926	1.37105	2.70565	73.1693		7.96823	30.32
		31.4916	2.15535	9.76179	47.6981		4.99729	52.9581				55.2108	2.15535	9.76179	66.6775		4.99729	20.2563
		84.1343	1.62754	7.81641	157.629		6.19615	51.1392				63.5569	1.62754	7.81641	55.8464		6.19615	7.10084
		88.2929	2.79184	3.52245	184.763		5.0255	56.3389				61.6682	2.79184	3.52245	34.7484		5.0255	61.6572
		90.6515	1.19817		73.4772		1.94521	88.3841				54.7022	1.19817		62.4607		1.94521	41.8979
		20.9631	0.939724		102.426		5.27055	40.0345				48.8541	0.939724		38.3581		5.27055	46.1691
		39.0359	1.84151		98.2045		3.53307	14.258				18.8535	1.84151		67.4621		3.53307	65.0049
		38.2756	0.77372		101.963		4.8286	20.5991				30.0636	0.77372		15.3118		4.8286	29.4951
		86.8722	1.25137		97.4839		1.12091	57.1508				59.8391	1.25137		54.2661		1.12091	60.6917
		54.5252	1.59874		178.855		3.97218	69.0112				71.1622	1.59874		59.0877		3.97218	34.8228
		49.1801	6.23209		259.558		1.36829	109.61				68.2626	6.23209		66.7337		1.36829	56.9441
		81.741	0.996073		171.196		2.06858	86.8018				23.9124	0.996073		21.6988		2.06858	19.2691
		28.3348	1.93754		135.434		2.81968	46.2892				54.1467	1.93754		9.7883		2.81968	39.4248
		63.3103	1.68003		134.265		1.77165	42.3335				59.8077	1.68003		41.9936		1.77165	36.1344
		46.9478	2.9147		71.3009		0.947034	27.7295				11.838	2.9147		42.1639		0.947034	10.1994
		13.8948	2.26949		148.981		1.8731	17.2123				21.6614	2.26949		6.14638		1.8731	13.8053
		11.4822	2.71324		144.056		9.57258	77.6216				37.3932	2.71324		14.4718		9.57258	20.9268
		32.5145	5.03621		135.474		6.81951	9.15248				27.6316	5.03621		74.6618		6.81951	24.4988
		25.8253	5.92837		144.662		3.05982	16.1611				28.964	5.92837		63.8156		3.05982	51.1348
		14.1852	4.59823		162.679		5.0248	6.88651				22.4134	4.59823				5.0248	27.8508
		23.9658	6.08618		147.886		2.44292	28.2379				77.0086	6.08618				2.44292	43.3158
		36.4878	4.33547		19.5368		7.47786	34.5507				35.1597	4.33547				7.47786	31.6619
		51.9594	5.18415		98.7018		1.93084	81.8431				25.271	5.18415				1.93084	9.53314
		11.9052	5.96708		16.2113		4.54065	94.7543				10.3087	5.96708				4.54065	59.1545
		82.5824	3.55017		60.3586		2.54952	18.707				8.78875	3.55017				2.54952	17.5215
		8.37379	3.23396		122.035		1.83747	65.1139				6.55615	3.23396				1.83747	36.4366
		35.747	2.67545		88.3254		3.28714	6.20083				48.3469	2.67545				3.28714	57.7532
		19.4078	4.9602		32.3047		0.977354	20.7915				57.7914	4.9602				0.977354	25.1038
		63.0413	3.19627		78.5961		0.870618	45.1954				32.0446	3.19627				0.870618	69.6881
		81.7564	3.47983		139.403		6.77333	39.3602				68.1532	3.47983				6.77333	22.369
		7.79825	6.51726		155.277		3.88017	35.4377				60.2811	6.51726				3.88017	21.5913
		11.6629	3.77825		154.162		2.27535	38.5541				44.2866	3.77825				2.27535	59.9418
		50.0289	6.51183		59.3758		1.73069	19.1782				65.9157	6.51183				1.73069	29.674
		46.2397	6.26373		53.1721		2.20726	30.32				21.3845	6.26373				2.20726	42.1868
		50.1217	6.70435		124.395		2.99481	20.2563				76.4426	6.70435				2.99481	67.9072
		118.484	4.24438		26.7379		4.83266	93.0276				22.7164	4.24438				4.83266	11.8463
		33.2926	1.93062		143.207		2.11124	87.3256				34.557	1.93062				2.11124	56.4521
		55.2108	4.5045		98.7528		2.03154	7.10084				76.6221	4.5045				2.03154	28.1881
		63.5569	6.58486		92.7297		2.73836	140.99				41.2119	6.58486				2.73836	60.885
		86.4601	6.51727		82.1942		13.7121	61.6572				75.591	6.51727				13.7121	21.1128
		100.739	4.46357		18.6316		4.06163	41.8979				53.889	4.46357				4.06163	35.1337
		61.6682	1.96743		68.694		1.44561	46.1691				27.742	1.96743				1.44561	14.2469
		54.7022	1.10174		189.879		4.65616	65.0049				51.0182	1.10174				4.65616	37.0299
		48.8541	6.30278		53.747		4.88069	29.4951				70.0244	6.30278				4.88069	79.7061
		18.8535	5.76708		84.4942		2.72549	60.6917				79.8032	5.76708				2.72549	10.3626
		85.6344	2.18516		89.6662		3.4558	193.456				18.6985	2.18516				3.4558	57.8628
		30.0636			107.446		1.12603	34.8228				41.1866					1.12603	58.7464
		59.8391			89.7218		1.20625	56.9441				41.1866					1.20625	22.4323
		87.4771			63.405		1.27244	19.2691				59.4468					1.27244	12.484
		93.4346			114.19		3.01217	39.4248				53.121					3.01217	59.2861
		71.1622			143.252		1.1982	36.1344				67.4222					1.1982	22.988
		68.2626			29.2831		1.51675	10.1994				71.1757					1.51675	16.6143
		23.9124			48.053		1.61367	13.8053				37.0358					1.61367	70.6169
		54.1467			98.488		1.98579	20.9268				10.7867					1.98579	30.2821
		84.997			42.1686		1.6571	24.4988				66.655					1.6571	74.1774
		59.8077			36.677		3.75592	51.1348				73.0213					3.75592	10.5773
		11.838			155.826		1.73942	27.8508				29.3785					1.73942	8.56284
		21.6614			73.5021		4.61897	43.3158				9.59109					4.61897	72.2623
		37.3932			133.845		5.35824	130.042				15.6165					5.35824	61.5581
		27.6316			39.4949		3.76909	31.6619				31.2514					3.76909	44.4692
		28.964			41.8227		4.54445	9.53314				36.8467					4.54445	48.3094
		22.4134			113.969		2.64305	59.1545				49.2534					2.64305	57.2171
		77.0086			48.3488		4.58288	17.5215				49.738					4.58288	32.5661
		87.1016			18.4006		1.89516	36.4366				15.0181					1.89516	69.2749
		35.1597			9.8973		2.45079	57.7532				71.7283					2.45079	8.60007
		25.271			27.9142		1.2673	25.1038				71.8061					1.2673	66.8465
		10.3087			13.8211		2.82108	69.6881				57.5229					2.82108	49.1915
		116.546			18.4807		8.01746	22.369				43.694					8.01746	67.7162
		8.78875			10.1517		4.21119	21.5913				13.4348					4.21119	19.8917
		6.55615			101.935		2.26394	59.9418				64.0697					2.26394	6.77905
		48.3469			159.321		5.10349	29.674				79.1659					5.10349	42.865
		57.7914			52.4855		3.37338	96.22				29.9536					3.37338	50.5629
		32.0446			157.826		2.04959	98.5611				74.1228					2.04959	39.1575
		95.3588			66.7942		2.79065	42.1868				64.9478					2.79065	44.9391
		68.1532			136.482		3.00724	67.9072				78.4887					3.00724	21.3447
		60.2811			61.0893		2.34826	11.8463				16.8351					2.34826	49.2226
		118.273			90.5133		6.43612	122.709				53.6612					6.43612	59.3488
		99.7771			35.2432		3.99832	161.825				36.3726					3.99832	20.095
		44.2866			6.95643		6.64717	56.4521				41.7792					6.64717	12.4886
		65.9157			44.679		5.15342	28.1881				23.4664					5.15342	48.2536
		115.221			94.4407		5.14003	60.885				45.0514					5.14003	18.8188
		106.281			156.108		2.3	21.1128				37.2666					2.3	25.408
		111.358			26.3085		2.71847	35.1337				53.7215					2.71847	26.9898
		21.3845			16.5222		1.78995	14.2469				24.6073					1.78995	29.6673
		88.3295			27.2333		1.73277	83.6664				19.5571					1.73277	17.3501
		101.245			97.8242		1.89065	37.0299				74.7903					1.89065	40.6136
		76.4426			88.6497		1.75337	79.7061				5.24802					1.75337	19.1566
		89.4703			28.9894		3.22489	156.83				14.7149					3.22489	57.762
		22.7164			76.9813		3.47503	10.3626				31.8148					3.47503	47.5061
		34.557			38.5898		2.35235	165.886				46.5895					2.35235
		117.768			13.1568		3.15728	57.8628				11.0963					3.15728
		90.0484			43.9394		1.63924	58.7464				16.0357					1.63924
		76.6221			79.3416		3.10178	22.4323				62.2651					3.10178
		90.423			42.8318		1.69291	148.319				57.148					1.69291
		83.7338			129.59		3.55262	12.484				75.4624					3.55262
		41.2119			74.5891		4.29731	59.2861				43.8853					4.29731
		75.591			17.3623		4.86843	117.501				61.3034					4.86843
		82.1563			141.148		1.59728	188.829				21.668					1.59728
		53.889			100.802		1.62044	111.809				67.5245					1.62044
		27.742			59.4098		4.51518	133.686				6.21062					4.51518
		51.0182			55.7193		2.43883	165.493				8.58718					2.43883
		70.0244			45.6522		0.510242	22.988				11.1966					0.510242
		79.8032			147.442		2.20422	124.207				49.9657					2.20422
		18.6985			101.56		1.77058	16.6143				40.2858					1.77058
		41.1866			95.3024		3.05067	159.145				76.671					3.05067
		41.1866			142.323		1.74207	172.458				36.3553					1.74207
		59.4468			168.447		5.5521	70.6169				66.0268					5.5521
		53.121			159.428		6.42726	145.59				10.6366					6.42726
		67.4222			96.7929		1.22945	113.772				17.1733					1.22945
		71.1757			34.5871		4.83245	137.083				57.7796					4.83245
		37.0358			77.2435		5.52975	30.2821				34.2659					5.52975
		84.8542			59.8079		7.82762	74.1774				47.6243					7.82762
		10.7867			149.593		3.83101	96.2458				66.4262					3.83101
		66.655			85.8273		3.1484	180.53				50.3436					3.1484
		130.747			74.7702		7.12121	103.125				11.9702					7.12121
		73.0213			29.5855		1.62584	123.527				11.2307					1.62584
		29.3785			62.8922		8.37461	130.064				30.0831					8.37461
		9.59109			31.3044		1.56375	10.5773				11.1423					1.56375
		93.7229			22.2217		3.81205	8.56284				41.6072					3.81205
		85.9093			27.6223		5.95516	72.2623				46.5178					5.95516
		15.6165			75.6466		3.56373	152.756				47.7304					3.56373
		31.2514			37.502		5.59818	147.178				47.3987					5.59818
		36.8467			105.847		2.65246	154.645				76.4198					2.65246
		49.2534			91.3356		5.66545	61.5581				69.4039					5.66545
		49.738			56.8815		1.68569	106.183				57.3019					1.68569
		15.0181			93.9585		1.44939	107.06				12.5792					1.44939
		103.14			80.4443		4.21489	44.4692				74.6805					4.21489
		71.7283			26.6169		6.30562	48.3094				64.5836					6.30562
		84.0046			46.1363		12.0392	57.2171				77.7282					12.0392
		71.8061			57.9995		6.84514	135.013				59.8159					6.84514
		57.5229			24.5479		3.22536	145.304				78.9891					3.22536
		90.6015			23.4041		17.2853	150.884				24.2241					17.2853
		43.694			77.8529		8.41205	32.5661				28.5677					8.41205
		13.4348			27.7937		3.15153	69.2749				67.9218					3.15153
		64.0697			109.351		1.55746	111.754				35.6827					1.55746
		79.1659			26.5316		3.06193	160.991				16.0121					3.06193
		29.9536			25.447		2.9092	107.571				2.55455					2.9092
		108.49			24.9085		1.87331	172.091				44.3388					1.87331
		100.442			82.2411		2.82201	130.28				36.9848					2.82201
		74.1228			164.814		1.37982	8.60007				27.1348					1.37982
		107.555			20.8069		2.70372	66.8465				78.004					2.70372
		64.9478			128.894		1.97799	49.1915				48.6103					1.97799
		78.4887			77.5255		4.30048	67.7162				25.6201					4.30048
		16.8351			12.966		5.42046	19.8917				12.9687					5.42046
		53.6612			188.214		2.7577	6.77905				14.1723					2.7577
		36.3726			78.3575		10.8705	149.43				46.4785					10.8705
		41.7792			96.4776		7.68296	80.4277				8.47793					7.68296
		23.4664			86.3682		2.29373	163.874				15.4714					2.29373
		45.0514			36.4105		3.21124	42.865				30.6325					3.21124
		37.2666			68.4861		2.30487	103.543				41.0304					2.30487
		53.7215			67.515		5.04073	50.5629				38.5884					5.04073
		24.6073			100.236		2.42648	180.944				20.7717					2.42648
		19.5571			104.843		4.50899	39.1575				31.4654					4.50899
		74.7903			28.3933		4.34527	84.6406				75.8789					4.34527
		100.592			21.4259		2.1788	106.174				59.4532					2.1788
		5.24802			18.9851		1.85753	117.614				70.0788					1.85753
		14.7149			24.4421		2.18857	137.713				15.636					2.18857
		31.8148			117.604		2.88976	121.034				7.05432					2.88976
		46.5895			142.432		3.16594	44.9391				63.6209					3.16594
		11.0963			148.084		2.24881	21.3447				41.3202					2.24881
		16.0357			119.05		4.28199	135.407				45.4355					4.28199
		62.2651			50.4832		11.0569	147.251				56.0788					11.0569
		89.1288			122.745		1.73103	49.2226				64.4621					1.73103
		57.148			149.719			59.3488				65.8542
		103.552			167.311			179.032				74.3748
		75.4624			171.314			146.46				26.1753
		43.8853			171.708			156.215				71.2201
		61.3034			91.9034			163.41				53.6367
		21.668			81.3385			20.095				3.40242
		97.0622			99.756			154.023				12.2138
		67.5245			166.109			12.4886				16.9788
		80.7589			108.945			85.2901				65.9121
		6.21062			182.101			131.501				47.238
		8.58718			71.6744			137.329				52.2112
		108.749			73.1693			168.884				57.0724
		11.1966			131.364			48.2536				79.1847
		49.9657			66.6775			162.313				35.8883
		40.2858			55.8464			18.8188				8.21787
		129.599			90.2459			25.408				13.8728
		111.443			166.571			96.2197				23.5836
		76.671			144.384			152.048				13.2094
		101.36			34.7484			165.35				15.8111
		110.212			157.793			26.9898				21.5767
		36.3553			62.4607			29.6673				10.2722
		66.0268			88.5235			17.3501				28.9347
		10.6366			38.3581			40.6136				29.6645
		17.1733			130.329			19.1566				79.2204
		57.7796			67.4621			57.762				20.8492
		34.2659			15.3118			47.5061				8.3308
		47.6243			54.2661							45.2634
		85.3165			126.765							43.9265
		100.958			59.0877							47.9518
		66.4262			66.7337							14.8152
		50.3436			21.6988							10.1861
		11.9702			9.7883							27.0258
		11.2307			41.9936							21.596
		30.0831			109.841							74.9781
		11.1423			102.419							31.6911
		41.6072			100.291							69.6798
		46.5178			116.125							63.4641
		47.7304			42.1639							64.522
		47.3987			124.984							71.5393
		76.4198			129.568							24.2528
		69.4039			116.55							68.5109
		81.7506			188.619							67.0539
		57.3019			206.026							78.0533
		12.5792			161.237							12.1681
		74.6805			178.394							31.7298
		83.4724			109.171							36.5788
		83.0963			140.847							30.6718
		98.2839			158.962							40.0875
		64.5836			6.14638							11.1625
		77.7282			141.679							71.9524
		80.6215			14.4718							47.4739
		121.457			168.783							74.9573
		95.7065			74.6618							71.8423
		59.8159			97.3551							13.5147
		80.6828			160.139							70.1874
		85.692			146.896							65.5654
		88.4894			158.521							45.0452
		78.9891			127.727							47.388
		94.2824			158.492							33.6674
		118.896			63.8156							27.2714
		24.2241			136.51							55.6309
		28.5677			158.954							52.735
		67.9218			135.743							38.6916
		35.6827			88.0568							37.7921
		16.0121			138.198							42.2501
		2.55455			104.606							45.4111
		44.3388										14.1314
		36.9848										29.3294
		27.1348										43.4539
		78.004										17.7811
		48.6103										47.4467
		25.6201										35.4965
		12.9687										35.8884
		90.4874										59.5944
		96.2809										32.598
		82.8623										44.8508
		82.5197										9.02778
		14.1723										35.1436
		46.4785										34.8327
		8.47793										74.6415
		15.4714										68.6948
		30.6325										48.3746
		41.0304										47.5539
		38.5884										51.1581
		84.4145										38.1901
		104.957										11.2524
		20.7717										32.9255
		31.4654										47.2725
		75.8789										47.6116
		59.4532										45.5292
		70.0788										73.5022
		80.3401										38.6896
		119.246										26.1993
		15.636										60.1728
		7.05432										68.0435
		104.399										41.7272
		63.6209										28.0712
		107.145										61.2797
		107.743										44.372
		41.3202										54.6305
		45.4355										42.4513
		56.0788										67.4548
		64.4621										15.1516
		117.643										64.004
		94.0579										54.285
		95.8271										66.7797
		65.8542										46.0034
		123.732										36.2939
		103.284										52.0898
		90.836										77.2023
		106.633										11.437
		99.6984										78.7091
		74.3748										34.4935
		26.1753										29.3186
		71.2201										11.2742
		53.6367										16.8956
		3.40242										17.2102
		12.2138										14.0859
		16.9788										7.57291
		113.092										45.7557
		105.734										31.6812
		105.626										21.7828
		65.9121										17.6305
		106.492										22.7351
		47.238										9.21332
		52.2112										12.7878
		57.0724										41.8963
		79.1847										26.1185
		35.8883										14.1913
		8.21787										5.86405
		13.8728										42.5587
		80.0578										51.8219
		23.5836										4.33166
		13.2094										15.5631
		15.8111										11.4766
		21.5767										8.49706
		10.2722										10.8702
		28.9347										8.99301
		29.6645										12.7583
		79.2204										19.1711
		20.8492										40.1264
		8.3308										7.29502
		45.2634										27.9612
		43.9265										50.4622
		47.9518										49.4816
		122.411										46.079
		14.8152										24.3251
		10.1861										28.5215
		27.0258										6.91752
		21.596										25.4053
		74.9781										21.1641
		116.991										77.888
		105.704										20.9393
		115.2										62.3231
		93.7769										26.7031
		122.871										53.8984
		31.6911										43.6269
		69.6798										57.8728
		63.4641										29.8014
		64.522										14.4792
		71.5393										54.6895
		24.2528										69.137
		68.5109										77.8009
		67.0539										60.5493
		78.0533										62.7986
		86.9035										23.1964
		12.1681										78.4787
		31.7298										36.581
		110.05										77.3416
		36.5788										54.0574
		30.6718										54.4725
		40.0875										61.8328
		11.1625										62.9346
		71.9524										78.2047
		97.4582										27.7722
		47.4739										49.8665
		74.9573										29.9949
		94.767										10.882
		71.8423										52.8968
		92.2931										29.337
		13.5147										48.4628
		70.1874										29.1217
		95.3854										21.5871
		98.5573										79.5512
		97.1535										61.1343
		65.5654										56.454
		45.0452										67.1573
		88.5819										25.5776
		47.388										58.5357
		33.6674										78.7537
		27.2714										25.0663
		55.6309										53.1125
		52.735										19.5685
		38.6916										57.0756
		37.7921										26.2344
		42.2501										69.2093
		45.4111										44.7051
		14.1314										34.1648
		29.3294										27.7277
		43.4539										18.8901
		17.7811										60.0471
		47.4467										22.9697
		35.4965										22.8021
		35.8884										21.0145
		59.5944										56.6394
		32.598										54.9971
		44.8508										17.432
		9.02778										64.0666
		35.1436										17.0762
		34.8327										15.7207
		74.6415										53.3498
		82.5051										62.6366
		68.6948										76.4444
		118.085										18.0945
		48.3746										69.1944
		47.5539										59.5461
		51.1581										65.8623
		38.1901										61.6096
		11.2524										12.0068
		32.9255										53.4197
		47.2725										26.6352
		47.6116										26.5683
		45.5292										26.172
		73.5022										15.6222
		38.6896										39.0164
		26.1993										18.9105
		60.1728										61.3927
		68.0435										46.4258
		41.7272										70.3895
		28.0712										28.6759
		104.007										69.426
		61.2797										64.186
		119.546										25.0844
		44.372										11.5021
		54.6305										20.3792
		111.305										34.5869
		112.567										51.39
		118.427										11.3574
		42.4513										46.0609
		90.6463										64.0128
		105.005										59.636
		67.4548										61.4275
		15.1516										14.2378
		64.004										34.3171
		54.285										21.0274
		66.7797										17.8241
		46.0034										74.0779
		36.2939										65.0798
		52.0898										51.952
		77.2023										35.9211
		11.437										23.4606
		78.7091										6.37595
		88.6127
		34.4935
		29.3186
		11.2742
		16.8956
		17.2102
		14.0859
		7.57291
		45.7557
		31.6812
		21.7828
		17.6305
		22.7351
		9.21332
		12.7878
		41.8963
		26.1185
		14.1913
		99.9634
		5.86405
		42.5587
		109.299
		51.8219
		4.33166
		15.5631
		90.9129
		11.4766
		8.49706
		10.8702
		8.99301
		12.7583
		19.1711
		40.1264
		7.29502
		95.1424
		87.8085
		27.9612
		50.4622
		49.4816
		46.079
		24.3251
		28.5215
		6.91752
		25.4053
		21.1641
		77.888
		20.9393
		101.648
		62.3231
		26.7031
		53.8984
		43.6269
		57.8728
		29.8014
		14.4792
		54.6895
		69.137
		77.8009
		91.125
		141.429
		60.5493
		62.7986
		92.4705
		23.1964
		110.312
		105.924
		97.0998
		99.1336
		107.181
		78.4787
		36.581
		77.3416
		54.0574
		54.4725
		111.104
		94.8966
		61.8328
		197.683
		121.453
		120.888
		62.9346
		94.8501
		167.639
		81.5217
		82.0628
		83.4221
		136.099
		78.2047
		27.7722
		49.8665
		29.9949
		10.882
		160.407
		143.993
		122.949
		52.8968
		29.337
		48.4628
		29.1217
		21.5871
		148
		79.5512
		137.882
		145.795
		80.0448
		61.1343
		56.454
		67.1573
		25.5776
		58.5357
		78.7537
		25.0663
		53.1125
		19.5685
		57.0756
		26.2344
		69.2093
		44.7051
		34.1648
		27.7277
		18.8901
		60.0471
		22.9697
		22.8021
		21.0145
		56.6394
		54.9971
		17.432
		116.007
		103.536
		147.876
		102.218
		64.0666
		17.0762
		15.7207
		53.3498
		62.6366
		76.4444
		103.118
		130.072
		145.754
		18.0945
		69.1944
		59.5461
		65.8623
		61.6096
		12.0068
		53.4197
		164.182
		26.6352
		115.561
		26.5683
		160.248
		126.545
		91.2149
		26.172
		15.6222
		39.0164
		116.37
		166.077
		93.7292
		111.645
		18.9105
		61.3927
		136.743
		46.4258
		70.3895
		28.6759
		69.426
		120.951
		64.186
		25.0844
		11.5021
		132.769
		20.3792
		34.5869
		108.045
		51.39
		11.3574
		136.411
		46.0609
		64.0128
		59.636
		201.124
		61.4275
		83.6991
		14.2378
		34.3171
		158.927
		21.0274
		17.8241
		74.0779
		161.45
		171.182
		83.5815
		65.0798
		51.952
		92.489
		154.985
		35.9211
		23.4606
		6.37595

## Sheet: Fig. 5 additional
Fig. 5E Additional images
			day 2				day 3
	wt*pilE17_T136
	wt*pilE17_K155
	wt*pilE32_T136
	wt*pilE32_K155
										Scale bar: 50 µm

## Sheet: Fig. 6 Raw data
Raw data of CFU for growth curves
Fig. 6 A (each time point denotes one biological replicate)
time [h]	0	0	0	0	2	2	2	4	4	4	6	6	6	8	8	8	10	10	10	10	10	13	13	13	16	16	16	19	19	19
CFU wt*	40000	42600	93000	74000	11000	33800	34400	480000	442000	102000	180000	940000	490000	1880000	1390000	2000000	2000000	1200000	9700000	1960000	10000000	2640000	3400000	4660000	10000000	16000000	15800000	9600000	43200000	30500000
CFU wtpilE17	32000	85000	46000	49000	61000	146000	85000	212000	710000	292000	4340000	4680000	6600000	7400000	21100000	26100000	30000000	32800000	33800000	18750000	43600000	18800000	55000000	48000000	11200000	22000000	31800000	4700000	16000000	23300000

## Sheet: Fig. 6
Colony forming units
Fig. 6A
time [h]	0	2	4	6	8	10	13	16	19
CFU wt*	62400	26400	341333	536667	1.75667e+06	4972000	3.56667e+06	1.39333e+07	2.77667e+07
CFU wtpilE17	53000	97333.3	404667	5.20667e+06	18200000	31790000	40600000	2.16667e+07	1.46667e+07
CFU wt* se	12795.6	7701.95	120168	220630	186577	1.99709e+06	589048	1.96751e+06	9.79529e+06
CFU wtpilE17 se	11291.6	25300.4	154404	703547	5.58957e+06	3.98611e+06	1.10857e+07	5.94904e+06	5.41059e+06
se: standard error of the mean of biological replicates on at least three different days

## Sheet: Fig. 7 Raw data
Fig. 7A Minimial inhibitory concentrations (MIC)
	ciprofloxacin	ceftriaxone	kanamycin
Replicates wt* [µg/ml]	0.002	0.008	16
	0.004	0.008	32
	0.002	0.008	16
	0.004	0.008	16
	0.004	0.008
Replicates wtpilE24 [µg/ml]	0.004	0.008	32
	0.002	0.008	16
	0.004	0.008	16
	0.004
Replicates wtpilE17 [µg/ml]	0.004	0.008	16
	0.002	0.008	32
	0.004	0.008	16
			16
Replicates wtpilE32 [µg/ml]	0.004	0.008	32
	0.004	0.008	32
	0.002	0.008	32
Fractions of viable cells
Fig. 7B ceftriaxone treatment at 10 h of growth
time [h]/Experiment Days	0	3	6	9
Replicates wt* CFU	6700000	1190000	230000	2420
	2850000	2000000	62000	82000
	6040000	203000	40000	21300
	1510000		336000	28900
			124000
Replicates wtpilE24	5000000	4820000	320000	18000
	2405000	2110000	312000	25700
	2065000	338000	39000	800
Replicates wtpilE17	45200000	3770000	227000	2730
	24000000	790000	213000	2300
	11850000	1800000	30500	15100
	28600000	420000		7100
Replicates wtpilE32	2500000	19000	200	1770
	15250000	446000	46000	9200
	10250000	148000	23400	1200
Fig. 7C ceftriaxone treatment at 6 h of growth
time [h]/Experiment Days	0	3	6	9
Replicates wt* CFU	3240000	190000	29300	810
	1020000	192000	24000	590
	1500000	182000	12600	450
Replicates wtpilE17	7000000	2420	81	27
	2400000	430	45	1
	2930000	330	34	1
Fig. 7D ciprofloxacin treatment at 10 h of growth
time [h]/Experiment Days	0	3	6	9
Replicates wt* CFU	1270000	4400	3120	202
	3200000	152000	22000	1230
	3980000	117000	10900	2640
	2600000	23000	2200
Replicates wtpilE17	25300000	600	40	7
	43200000	900	244	8
	45600000	810	76	116
Fig. 7E kanamycin treatment at 10 h of growth
time [h]/Experiment Days	0	3	6	9
Replicates wt* CFU	1270000	58400	14800	74
	3200000	96000	7100	6
	3980000	460000	19100	492
	1700000	102000	7300	12
Replicates wtpilE17	25300000	940000	68000	7300
	43200000	1640000	145000	10100
	33800000	940000	50000	17200

## Sheet: Fig. 7
Fractions of viable cells
Fig. 7B ceftriaxone treatment at 10 h of growth							combined pvalues compared to wt* data
time [h]	0	3	6	9
fraction wt*	1	0.112515	0.0370526	0.00787251
fraction wtpilE24	1	0.767476	0.0708553	0.00469905			0.34
fraction wtpilE17	1	0.0618331	0.00572123	0.000248336			8.8e-05
fraction wtpilE32	1	0.0218929	0.00248571	0.000434643			0.00035
fraction DpilE	1	0.016	0.00153182	5.90909e-05			5.3e-05
fraction wt* se	0.252695	0.0682306	0.0115701	0.00345382
fraction wtpilE24 se	0.239744	0.337096	0.0238902	0.00190381
fraction wtpilE17 se	0.218049	0.0237141	0.0018853	9.38044e-05
fraction wtpilE32 se	0.324473	0.0110613	0.00115666	0.000225434
fraction DpilE se	0.0133815	0.00425799	0.00053009	2.77037e-05
Fig. 7C ceftriaxone treatment at 6 h of growth
time [h]	0	3	6	9
fraction wt*	1	0.0979167	0.011441	0.000321181
fraction wtpilE17	1	0.000257908	1.29765e-05	2.35199e-06			0.00025
fraction wt* se	0.28679	0.00129919	0.00209521	4.45564e-05
fraction wtpilE17 se	0.28867	0.000135211	2.81962e-06	1.72173e-06
Fig. 7D ciprofloxacin treatment at 10 h of growth
time [h]	0	3	6	9
fraction wt*	1	0.0268235	0.00345882	0.000491342
fraction wtpilE17	1	2.02454e-05	3.15513e-06	1.14812e-06			8.28e-05
fraction wt* se	0.179352	0.0112225	0.00143716	0.000208865
fraction wtpilE17 se	0.137486	1.90811e-06	1.34958e-06	7.76448e-07
Fig. 7E kanamycin treatment at 10 h of growth
time [h]	0	3	6	9
fraction wt*	1	0.0705813	0.00475862	5.75369e-05
fraction wtpilE17	1	0.0344086	0.00257087	0.000338221			0.69
fraction wt* se	0.216473	0.0321254	0.00100631	3.97102e-05
fraction wtpilE17 se	0.123779	0.00558698	0.000697585	7.05485e-05
se: standard error of the mean of biological replicates on at least three different days

## Sheet: Fig. iv
Number of pili per cell
wt*	63	21	35	42	45	24	9	31	19	29	32	26	17	29	20	46	17	35	32	53	26	31	43	15	34	40	23	41	29	50	12	16	18	48	20	26	19
wtpilE24	16	23	26	62	56	27	23	23	39	43	55	60	32	21	46	18	22	26	43	41	48	20	30	42	6	27	29	20	18	20	20	21	33
wtpilE17	25	49	37	40	17	20	19	26	46	24	6	6	49	37	43	60
wtpilE32	78	68	63	70	59	25	71	52	38	50	42	67	58	52	47	49	68	7	4	20	50	14	48	42	65
wtpilE17 T136	11	4	4	2	12	14	9	8	6	16	17	21	24	27	25	23	31	20	31	33	12	17	23	23	27	27	23	13	24	34	25
wtpilE32 T136	17	18	4	20	23	13	15	5	32	25	22	19	22	13	17	16	23	17	13
wtpilE17 K155	11	17	19	30	25	37	26	33	37	23	20	35	18	16	19	27	36	29
wtpilE32 K155	42	22	43	15	28	38	40	36	45	44	34	44	39	23	17	28	40	39
	mean	se	N	pvalues compared to wt* data (rank sum test)
wt*	30.1622	2.0793	37
wtpilE24	31.3939	2.4468	33	0.8
wtpilE17	31.5	3.9937	16	0.7
wtpilE32	49.4286	4.5212	21	0.00022
wtpilE17 T136	18.9032	1.6266	31	0.00049
wtpilE32 T136	17.5789	1.5147	19	0.00022
wtpilE17 K155	25.444	1.9015	18	0.3
wtpilE32 K155	34.2778	2.2821	18	0.2
se: standard error of the mean of N cells

[truncated: 11 more sheets: Fig. v Raw data, Fig. v, Fig. viA, Fig. viB, Fig. viC, Fig. viD, Fig. vii, Fig. ix, Fig. xi, Fig. xii Raw Data, Fig. xii]
